# Supplementary material for: Ethane-1,2-diaminium (R)-2-[4-(1-carboxyl­atoeth­oxy)phen­oxy]acetate
Source: Acta Crystallogr Sect E Struct Rep Online. 2011 Dec 23;68(Pt 1):o223. doi: 10.1107/S1600536811054535 (PMC3254556; doi:10.1107/S1600536811054535)
Supplement: Supplementary file 1 [file e-68-0o223-sup1.cif]

##############################################################################
#                                                                            #
# This CIF contains the data in a paper accepted for publication in          #
# Acta Crystallographica Section E. It conforms to the requirements of       #
# Notes for Authors for Acta Crystallographica Section E, and has been       #
# peer reviewed under the auspices of the IUCr Commission on Journals.       #
#                                                                            #
# Full details of the Crystallographic Information File format               #
# are given in the paper "The Crystallographic Information File (CIF):       #
# a New Standard Archive File for Crystallography" by S. R. Hall, F. H.      #
# Allen and I. D. Brown [Acta Cryst. (1991), A47, 655-685].                  #
#                                                                            #
# The current version of the core CIF dictionary is obtainable from          #
# ftp://ftp.iucr.org/pub/cif_core.dic.                                       #
#                                                                            #
# Software is freely available for graphical display of the structure(s)     #
# in this CIF. For information consult the CIF software page                 #
# http://www.iucr.org/resources/cif/software.                                #
#                                                                            #
# This file may be used for bona fide research purposes within the           #
# scientific community so long as proper attribution is given to the journal # 
# article from which it was obtained.                                        #
#                                                                            #
##############################################################################
data_I
_audit_creation_method     SHELXL-97
_chemical_name_systematic
;
Ethane-1,2-diaminium (<i>R</i>)-2-[4-(1-carboxylatoethoxy)phenoxy]acetate
;
_chemical_name_common     ?
_chemical_formula_moiety     'C2 H10 N2 2+, C11 H10 O6 2-'
_chemical_formula_sum     'C13 H20 N2 O6'
_chemical_formula_iupac     'C2 H10 N2 2+, C11 H10 O6 2-'
_chemical_formula_weight     300.31
_chemical_melting_point     ?
_symmetry_cell_setting     monoclinic
_symmetry_space_group_name_H-M     'P 21'
_symmetry_space_group_name_Hall     'P 2yb'
loop_
    _symmetry_equiv_pos_as_xyz
    'x, y, z'
    '-x, y+1/2, -z'
_cell_length_a     10.066(2)
_cell_length_b     6.7887(14)
_cell_length_c     11.050(2)
_cell_angle_alpha     90.00
_cell_angle_beta     99.30(3)
_cell_angle_gamma     90.00
_cell_volume     745.2(3)
_cell_formula_units_Z     2
_cell_measurement_reflns_used     4706
_cell_measurement_theta_min     2.99
_cell_measurement_theta_max     27.57
_cell_measurement_temperature     293(2)
_exptl_crystal_description     needle
_exptl_crystal_colour     colorless
_exptl_crystal_size_max     0.62
_exptl_crystal_size_mid     0.10
_exptl_crystal_size_min     0.06
_exptl_crystal_density_diffrn     1.338
_exptl_crystal_density_meas     ?
_exptl_crystal_density_method     'not measured'
_exptl_crystal_F_000     320
_exptl_absorpt_coefficient_mu     0.106
_exptl_absorpt_correction_type     multi-scan
_exptl_absorpt_process_details     '(ABSCOR; Higashi, 1995)'
_exptl_absorpt_correction_T_min     0.9369
_exptl_absorpt_correction_T_max     0.9938
_exptl_special_details     ?
_diffrn_ambient_temperature     293(2)
_diffrn_radiation_type     MoK\a
_diffrn_radiation_wavelength     0.71073
_diffrn_radiation_source     'fine-focus sealed tube'
_diffrn_radiation_monochromator     graphite
_diffrn_measurement_device_type     'Rigaku R-AXIS RAPID'
_diffrn_measurement_method     '\w scan'
_diffrn_detector_area_resol_mean     ?
_diffrn_reflns_number     7250
_diffrn_reflns_av_R_equivalents     0.0657
_diffrn_reflns_av_sigmaI/netI     0.0911
_diffrn_reflns_theta_min     2.99
_diffrn_reflns_theta_max     27.48
_diffrn_reflns_theta_full     27.48
_diffrn_measured_fraction_theta_max     0.998
_diffrn_measured_fraction_theta_full     0.998
_diffrn_reflns_limit_h_min     -13
_diffrn_reflns_limit_h_max     12
_diffrn_reflns_limit_k_min     -8
_diffrn_reflns_limit_k_max     8
_diffrn_reflns_limit_l_min     -14
_diffrn_reflns_limit_l_max     14
_diffrn_standards_number     0
_diffrn_standards_interval_count     0
_diffrn_standards_interval_time     0
_diffrn_standards_decay_%     0
_refine_special_details
;
 Refinement of F^2^ against ALL reflections.  The weighted R-factor wR and
 goodness of fit S are based on F^2^, conventional R-factors R are based
 on F, with F set to zero for negative F^2^. The threshold expression of
 F^2^ > 2sigma(F^2^) is used only for calculating R-factors(gt) etc. and is
 not relevant to the choice of reflections for refinement.  R-factors based
 on F^2^ are statistically about twice as large as those based on F, and R-
 factors based on ALL data will be even larger.
;
_reflns_number_total     3288
_reflns_number_gt     1855
_reflns_threshold_expression     I>2sigma(I)
_refine_ls_structure_factor_coef     Fsqd
_refine_ls_matrix_type     full
_refine_ls_R_factor_all     0.1247
_refine_ls_R_factor_gt     0.0662
_refine_ls_wR_factor_gt     0.1500
_refine_ls_wR_factor_ref     0.1764
_refine_ls_goodness_of_fit_ref     1.006
_refine_ls_restrained_S_all     1.005
_refine_ls_number_reflns     3288
_refine_ls_number_parameters     209
_refine_ls_number_restraints     7
_refine_ls_hydrogen_treatment     mixed
_refine_ls_weighting_scheme     calc
_refine_ls_weighting_details
                 'calc w=1/[\s^2^(Fo^2^)+(0.0810P)^2^] where P=(Fo^2^+2Fc^2^)/3'
_atom_sites_solution_hydrogens     geom
_atom_sites_solution_primary     direct
_atom_sites_solution_secondary     difmap
_refine_ls_shift/su_max     0.000
_refine_ls_shift/su_mean     0.000
_refine_diff_density_max     0.399
_refine_diff_density_min     -0.210
_refine_ls_extinction_method     none
_refine_ls_extinction_coef     ?
loop_
    _atom_type_symbol
    _atom_type_description
    _atom_type_scat_dispersion_real
    _atom_type_scat_dispersion_imag
    _atom_type_scat_source
    'C' 'C' 0.0033 0.0016
                         'International Tables Vol C Tables 4.2.6.8 and 6.1.1.4'
    'H' 'H' 0.0000 0.0000
                         'International Tables Vol C Tables 4.2.6.8 and 6.1.1.4'
    'N' 'N' 0.0061 0.0033
                         'International Tables Vol C Tables 4.2.6.8 and 6.1.1.4'
    'O' 'O' 0.0106 0.0060
                         'International Tables Vol C Tables 4.2.6.8 and 6.1.1.4'
_computing_data_collection     'RAPID-AUTO (Rigaku, 1998)'
_computing_cell_refinement     'RAPID-AUTO (Rigaku, 1998)'
_computing_data_reduction     'CrystalClear (Rigaku/MSC, 2002)'
_computing_structure_solution     'SHELXS97 (Sheldrick, 2008)'
_computing_structure_refinement     'SHELXL97 (Sheldrick, 2008)'
_computing_molecular_graphics     'SHELXTL (Sheldrick, 2008)'
_computing_publication_material     'SHELXL97 (Sheldrick, 2008)'
loop_
    _atom_site_type_symbol
    _atom_site_label
    _atom_site_fract_x
    _atom_site_fract_y
    _atom_site_fract_z
    _atom_site_U_iso_or_equiv
    _atom_site_adp_type
    _atom_site_calc_flag
    _atom_site_refinement_flags
    _atom_site_occupancy
    _atom_site_symmetry_multiplicity
    _atom_site_disorder_assembly
    _atom_site_disorder_group
    C C1 0.2605(4) 0.7401(6) 0.3560(4) 0.0435(9) Uani d . 1 1 . .
    C C2 0.3465(5) 0.8903(5) 0.3366(4) 0.0501(11) Uani d . 1 1 . .
    H H2 0.3145 1.0187 0.3261 0.060 Uiso calc R 1 1 . .
    C C3 0.4808(4) 0.8504(6) 0.3325(4) 0.0505(11) Uani d . 1 1 . .
    H H3 0.5387 0.9525 0.3199 0.061 Uiso calc R 1 1 . .
    C C4 0.5296(4) 0.6592(6) 0.3471(4) 0.0481(10) Uani d . 1 1 . .
    C C5 0.4409(4) 0.5082(6) 0.3668(4) 0.0508(11) Uani d . 1 1 . .
    H H5 0.4718 0.3790 0.3761 0.061 Uiso calc R 1 1 . .
    C C6 0.3102(5) 0.5494(6) 0.3723(4) 0.0506(10) Uani d . 1 1 . .
    H H6 0.2528 0.4481 0.3872 0.061 Uiso calc R 1 1 . .
    C C7 0.0731(4) 0.9589(6) 0.3553(4) 0.0491(10) Uani d . 1 1 . .
    H H7 0.1321 1.0400 0.4148 0.059 Uiso calc R 1 1 . .
    C C8 0.0612(4) 1.0535(6) 0.2292(4) 0.0462(10) Uani d . 1 1 . .
    C C9 -0.0588(6) 0.9415(10) 0.3946(6) 0.0858(17) Uani d . 1 1 . .
    H H9A -0.0492 0.8721 0.4712 0.129 Uiso calc R 1 1 . .
    H H9B -0.1191 0.8704 0.3337 0.129 Uiso calc R 1 1 . .
    H H9C -0.0945 1.0705 0.4045 0.129 Uiso calc R 1 1 . .
    C C10 0.7100(5) 0.4428(7) 0.3237(4) 0.0550(11) Uani d . 1 1 . .
    H H10A 0.6920 0.3635 0.3922 0.066 Uiso calc R 1 1 . .
    H H10B 0.8068 0.4469 0.3267 0.066 Uiso calc R 1 1 . .
    C C11 0.6471(4) 0.3445(6) 0.2061(4) 0.0477(10) Uani d . 1 1 . .
    C C12 0.2339(4) 0.5461(6) 0.0488(4) 0.0479(10) Uani d . 1 1 . .
    H H12A 0.3012 0.5738 0.1200 0.057 Uiso calc R 1 1 . .
    H H12B 0.2407 0.6461 -0.0126 0.057 Uiso calc R 1 1 . .
    C C13 0.2592(4) 0.3446(6) -0.0019(4) 0.0519(11) Uani d . 1 1 . .
    H H13A 0.2658 0.2478 0.0634 0.062 Uiso calc R 1 1 . .
    H H13B 0.1838 0.3085 -0.0642 0.062 Uiso calc R 1 1 . .
    N N1 0.0972(3) 0.5515(5) 0.0840(3) 0.0455(8) Uani d D 1 1 . .
    H H31 0.025(3) 0.541(8) 0.024(3) 0.068 Uiso d D 1 1 . .
    H H32 0.086(5) 0.678(3) 0.106(4) 0.068 Uiso d D 1 1 . .
    H H33 0.066(4) 0.455(5) 0.128(4) 0.068 Uiso d D 1 1 . .
    N N2 0.3835(4) 0.3422(5) -0.0555(3) 0.0475(8) Uani d D 1 1 . .
    H H34 0.446(4) 0.367(8) 0.010(3) 0.071 Uiso d D 1 1 . .
    H H35 0.392(5) 0.237(5) -0.103(4) 0.071 Uiso d D 1 1 . .
    H H36 0.369(5) 0.441(5) -0.111(4) 0.071 Uiso d D 1 1 . .
    O O1 0.1245(3) 0.7630(4) 0.3592(3) 0.0525(8) Uani d . 1 1 . .
    O O2 0.0518(4) 1.2367(4) 0.2264(3) 0.0759(11) Uani d . 1 1 . .
    O O3 0.0581(3) 0.9464(4) 0.1361(3) 0.0542(7) Uani d . 1 1 . .
    O O4 0.6629(3) 0.6369(4) 0.3379(3) 0.0578(8) Uani d . 1 1 . .
    O O5 0.5970(3) 0.4524(4) 0.1170(3) 0.0576(8) Uani d . 1 1 . .
    O O6 0.6516(4) 0.1649(5) 0.2056(3) 0.0761(11) Uani d . 1 1 . .
loop_
    _atom_site_aniso_label
    _atom_site_aniso_U_11
    _atom_site_aniso_U_22
    _atom_site_aniso_U_33
    _atom_site_aniso_U_12
    _atom_site_aniso_U_13
    _atom_site_aniso_U_23
    C1 0.057(3) 0.043(2) 0.032(2) -0.006(2) 0.0121(18) -0.0019(17)
    C2 0.075(3) 0.0274(19) 0.047(3) -0.0075(18) 0.009(2) -0.0032(16)
    C3 0.058(3) 0.044(2) 0.051(3) -0.010(2) 0.013(2) -0.008(2)
    C4 0.062(3) 0.042(2) 0.040(2) -0.007(2) 0.005(2) -0.0107(19)
    C5 0.065(3) 0.050(3) 0.038(2) -0.001(2) 0.011(2) 0.0002(18)
    C6 0.068(3) 0.040(2) 0.045(3) -0.012(2) 0.011(2) 0.001(2)
    C7 0.057(2) 0.047(2) 0.048(3) -0.005(2) 0.020(2) -0.002(2)
    C8 0.051(2) 0.038(2) 0.052(3) -0.004(2) 0.014(2) 0.0020(19)
    C9 0.085(4) 0.080(4) 0.100(5) 0.011(3) 0.038(3) 0.022(3)
    C10 0.061(3) 0.051(2) 0.053(3) 0.001(2) 0.009(2) -0.005(2)
    C11 0.063(3) 0.042(2) 0.040(3) -0.006(2) 0.013(2) 0.001(2)
    C12 0.058(3) 0.045(2) 0.041(2) -0.003(2) 0.0112(19) -0.004(2)
    C13 0.053(3) 0.046(2) 0.059(3) -0.0021(19) 0.014(2) -0.009(2)
    N1 0.052(2) 0.0373(17) 0.048(2) 0.0015(17) 0.0123(16) -0.0024(17)
    N2 0.057(2) 0.0417(18) 0.043(2) 0.0041(18) 0.0071(17) -0.0041(16)
    O1 0.0629(18) 0.0382(14) 0.060(2) 0.0010(14) 0.0213(15) 0.0086(13)
    O2 0.118(3) 0.0369(17) 0.079(3) -0.0101(18) 0.033(2) 0.0051(15)
    O3 0.0700(19) 0.0511(16) 0.0407(18) 0.0024(15) 0.0066(14) -0.0018(14)
    O4 0.0515(17) 0.0547(18) 0.067(2) -0.0070(15) 0.0098(15) -0.0218(15)
    O5 0.076(2) 0.0496(16) 0.0442(18) -0.0125(16) 0.0013(15) 0.0015(15)
    O6 0.125(3) 0.0359(17) 0.072(2) -0.0122(19) 0.027(2) -0.0036(15)
_geom_special_details
;
 All esds (except the esd in the dihedral angle between two l.s. planes)
 are estimated using the full covariance matrix.  The cell esds are taken
 into account individually in the estimation of esds in distances, angles
 and torsion angles; correlations between esds in cell parameters are only
 used when they are defined by crystal symmetry.  An approximate (isotropic)
 treatment of cell esds is used for estimating esds involving l.s. planes.
;
loop_
    _geom_bond_atom_site_label_1
    _geom_bond_atom_site_label_2
    _geom_bond_site_symmetry_2
    _geom_bond_distance
    _geom_bond_publ_flag
    C1 C2 . 1.377(6) ?
    C1 O1 . 1.384(5) ?
    C1 C6 . 1.389(6) ?
    C2 C3 . 1.387(6) ?
    C2 H2 . 0.9300 ?
    C3 C4 . 1.387(6) ?
    C3 H3 . 0.9300 ?
    C4 O4 . 1.371(5) ?
    C4 C5 . 1.399(6) ?
    C5 C6 . 1.356(6) ?
    C5 H5 . 0.9300 ?
    C6 H6 . 0.9300 ?
    C7 O1 . 1.426(5) ?
    C7 C9 . 1.467(6) ?
    C7 C8 . 1.522(6) ?
    C7 H7 . 0.9800 ?
    C8 O2 . 1.247(5) ?
    C8 O3 . 1.256(5) ?
    C9 H9A . 0.9600 ?
    C9 H9B . 0.9600 ?
    C9 H9C . 0.9600 ?
    C10 O4 . 1.418(5) ?
    C10 C11 . 1.507(6) ?
    C10 H10A . 0.9700 ?
    C10 H10B . 0.9700 ?
    C11 O6 . 1.221(5) ?
    C11 O5 . 1.264(5) ?
    C12 N1 . 1.489(5) ?
    C12 C13 . 1.516(5) ?
    C12 H12A . 0.9700 ?
    C12 H12B . 0.9700 ?
    C13 N2 . 1.468(6) ?
    C13 H13A . 0.9700 ?
    C13 H13B . 0.9700 ?
    N1 H31 . 0.904(10) ?
    N1 H32 . 0.907(10) ?
    N1 H33 . 0.900(10) ?
    N2 H34 . 0.898(10) ?
    N2 H35 . 0.900(10) ?
    N2 H36 . 0.900(10) ?
loop_
    _geom_angle_atom_site_label_1
    _geom_angle_atom_site_label_2
    _geom_angle_atom_site_label_3
    _geom_angle_site_symmetry_1
    _geom_angle_site_symmetry_3
    _geom_angle
    _geom_angle_publ_flag
    C2 C1 O1 . . 124.8(4) ?
    C2 C1 C6 . . 119.2(4) ?
    O1 C1 C6 . . 116.0(4) ?
    C1 C2 C3 . . 120.1(4) ?
    C1 C2 H2 . . 120.0 ?
    C3 C2 H2 . . 120.0 ?
    C2 C3 C4 . . 120.5(4) ?
    C2 C3 H3 . . 119.7 ?
    C4 C3 H3 . . 119.7 ?
    O4 C4 C3 . . 115.3(4) ?
    O4 C4 C5 . . 126.0(4) ?
    C3 C4 C5 . . 118.8(4) ?
    C6 C5 C4 . . 120.2(4) ?
    C6 C5 H5 . . 119.9 ?
    C4 C5 H5 . . 119.9 ?
    C5 C6 C1 . . 121.2(4) ?
    C5 C6 H6 . . 119.4 ?
    C1 C6 H6 . . 119.4 ?
    O1 C7 C9 . . 104.9(4) ?
    O1 C7 C8 . . 113.3(4) ?
    C9 C7 C8 . . 111.3(4) ?
    O1 C7 H7 . . 109.0 ?
    C9 C7 H7 . . 109.0 ?
    C8 C7 H7 . . 109.0 ?
    O2 C8 O3 . . 124.5(4) ?
    O2 C8 C7 . . 116.0(4) ?
    O3 C8 C7 . . 119.6(4) ?
    C7 C9 H9A . . 109.5 ?
    C7 C9 H9B . . 109.5 ?
    H9A C9 H9B . . 109.5 ?
    C7 C9 H9C . . 109.5 ?
    H9A C9 H9C . . 109.5 ?
    H9B C9 H9C . . 109.5 ?
    O4 C10 C11 . . 113.9(4) ?
    O4 C10 H10A . . 108.8 ?
    C11 C10 H10A . . 108.8 ?
    O4 C10 H10B . . 108.8 ?
    C11 C10 H10B . . 108.8 ?
    H10A C10 H10B . . 107.7 ?
    O6 C11 O5 . . 125.9(4) ?
    O6 C11 C10 . . 115.8(4) ?
    O5 C11 C10 . . 118.3(4) ?
    N1 C12 C13 . . 109.6(3) ?
    N1 C12 H12A . . 109.7 ?
    C13 C12 H12A . . 109.7 ?
    N1 C12 H12B . . 109.7 ?
    C13 C12 H12B . . 109.7 ?
    H12A C12 H12B . . 108.2 ?
    N2 C13 C12 . . 111.3(3) ?
    N2 C13 H13A . . 109.4 ?
    C12 C13 H13A . . 109.4 ?
    N2 C13 H13B . . 109.4 ?
    C12 C13 H13B . . 109.4 ?
    H13A C13 H13B . . 108.0 ?
    C12 N1 H31 . . 119(3) ?
    C12 N1 H32 . . 105(3) ?
    H31 N1 H32 . . 99(4) ?
    C12 N1 H33 . . 122(3) ?
    H31 N1 H33 . . 91(4) ?
    H32 N1 H33 . . 118(5) ?
    C13 N2 H34 . . 102(3) ?
    C13 N2 H35 . . 114(3) ?
    H34 N2 H35 . . 120(5) ?
    C13 N2 H36 . . 102(3) ?
    H34 N2 H36 . . 115(5) ?
    H35 N2 H36 . . 102(4) ?
    C1 O1 C7 . . 117.4(3) ?
    C4 O4 C10 . . 117.4(3) ?
loop_
    _geom_hbond_atom_site_label_D
    _geom_hbond_atom_site_label_H
    _geom_hbond_atom_site_label_A
    _geom_hbond_site_symmetry_A
    _geom_hbond_distance_DH
    _geom_hbond_distance_HA
    _geom_hbond_distance_DA
    _geom_hbond_angle_DHA
    N1 H33 O2 1_545 0.900(10) 1.858(17) 2.736(5) 164(4)
    N1 H32 O3 . 0.907(10) 1.880(12) 2.784(5) 174(5)
    N1 H31 O3 2_545 0.904(10) 1.94(3) 2.764(5) 150(5)
    N2 H34 O5 . 0.898(10) 1.858(17) 2.736(5) 166(5)
    N2 H35 O5 2_645 0.900(10) 1.94(3) 2.748(5) 148(5)
    N2 H36 O6 2_655 0.900(10) 1.841(14) 2.736(5) 172(5)
data_global
_journal_date_recd_electronic     2011-12-04
_journal_date_accepted     2011-12-19
_journal_name_full     'Acta Crystallographica, Section E'
_journal_year     2012
_journal_volume     68
_journal_issue      1
_journal_page_first     o223
_journal_page_last     o223
_journal_paper_category     QO
_journal_paper_doi     10.1107/S1600536811054535
_journal_coeditor_code     CV5213
_publ_contact_author_name     'Dr. Jin-Sheng, Gao'
_publ_contact_author_address
;
Engineering Research Center of Pesticide of Heilongjiang University,
Heilongjiang University
Harbin 150080
People's Republic of China
;
_publ_contact_author_email     hgf1000@163.com
_publ_contact_author_fax     '(86)451 8660 9151'
_publ_contact_author_phone     '(86)451 8660 9001'
_publ_section_title
;
Ethane-1,2-diaminium (<i>R</i>)-2-[4-(1-carboxylatoethoxy)phenoxy]acetate
;
loop_
    _publ_author_name
    _publ_author_footnote
    _publ_author_address
    'Ren, Chang-Yue' .
;
Engineering Research Center of Pesticides of Heilongjiang University,
Heilongjiang University,
Harbin 150050,
People's Republic of China
and College of Chemistry and Materials Science
Heilongjiang University
Harbin 150080
People's Republic of China
;
    'Hou, Guang-Feng' .
;
Engineering Research Center of Pesticides of Heilongjiang University,
Heilongjiang University,
Harbin 150050,
People's Republic of China
and College of Chemistry and Materials Science
Heilongjiang University
Harbin 150080
People's Republic of China
;
    'Yu, Ying-Hui' .
;
Engineering Research Center of Pesticides of Heilongjiang University,
Heilongjiang University,
Harbin 150050,
People's Republic of China
and College of Chemistry and Materials Science
Heilongjiang University
Harbin 150080
People's Republic of China
;
    'Gao, Jin-Sheng' .
;
Engineering Research Center of Pesticides of Heilongjiang University,
Heilongjiang University,
Harbin 150050,
People's Republic of China
and College of Chemistry and Materials Science
Heilongjiang University
Harbin 150080
People's Republic of China
;
_publ_section_synopsis     .
_iucr_refine_instructions_details
;
TITL ren-1 in P2(1)
CELL 0.71073  10.0664   6.7887  11.0501  90.000  99.298  90.000
ZERR   2.00   0.0020   0.0014   0.0022   0.000   0.030   0.000
LATT -1
SYMM -X, 0.5+Y, -Z
SFAC C  H  N  O
UNIT 26 40 4 12
L.S. 4
ACTA
dfix 0.90 0.01 n1 h31 n1 h32 n1 h33
dfix 0.90 0.01 n2 h34 n2 h35 n2 h36
BOND $h
FMAP 2
PLAN 20
htab n1 o2_$1
htab n1 o3
htab n1 o3_$2
htab n2 o5
htab n2 o5_$3
htab n2 o6_$4
eqiv $4 -x+1, y+1/2, -z
eqiv $3 -x+1, y-1/2, -z
eqiv $2 -x, y-1/2, -z
eqiv $1 x, y-1, z
size 0.059 0.102 0.621
htab
WGHT    0.081000
FVAR       0.61343
MOLE 1
C1    1    0.260506    0.740082    0.356033    11.00000    0.05693    0.04283 =
         0.03239   -0.00189    0.01206   -0.00612
C2    1    0.346510    0.890338    0.336575    11.00000    0.07536    0.02738 =
         0.04735   -0.00322    0.00889   -0.00751
AFIX  43
H2    2    0.314490    1.018731    0.326143    11.00000   -1.20000
AFIX   0
C3    1    0.480822    0.850371    0.332520    11.00000    0.05771    0.04394 =
         0.05137   -0.00757    0.01300   -0.00975
AFIX  43
H3    2    0.538664    0.952473    0.319950    11.00000   -1.20000
AFIX   0
C4    1    0.529562    0.659219    0.347074    11.00000    0.06185    0.04153 =
         0.03974   -0.01070    0.00508   -0.00676
C5    1    0.440946    0.508156    0.366784    11.00000    0.06455    0.05047 =
         0.03843    0.00019    0.01132   -0.00094
AFIX  43
H5    2    0.471783    0.379047    0.376148    11.00000   -1.20000
AFIX   0
C6    1    0.310203    0.549394    0.372279    11.00000    0.06846    0.03955 =
         0.04460    0.00091    0.01137   -0.01204
AFIX  43
H6    2    0.252776    0.448114    0.387201    11.00000   -1.20000
AFIX   0
C7    1    0.073135    0.958931    0.355321    11.00000    0.05661    0.04676 =
         0.04752   -0.00198    0.01959   -0.00521
AFIX  13
H7    2    0.132085    1.040007    0.414750    11.00000   -1.20000
AFIX   0
C8    1    0.061238    1.053522    0.229167    11.00000    0.05067    0.03793 =
         0.05176    0.00204    0.01398   -0.00383
C9    1   -0.058783    0.941465    0.394574    11.00000    0.08482    0.07972 =
         0.10046    0.02189    0.03780    0.01089
AFIX 137
H9A   2   -0.049168    0.872067    0.471190    11.00000   -1.50000
H9B   2   -0.119054    0.870360    0.333709    11.00000   -1.50000
H9C   2   -0.094461    1.070539    0.404513    11.00000   -1.50000
AFIX   0
C10   1    0.710041    0.442799    0.323730    11.00000    0.06068    0.05115 =
         0.05306   -0.00497    0.00907    0.00126
AFIX  23
H10A  2    0.691970    0.363463    0.392246    11.00000   -1.20000
H10B  2    0.806836    0.446865    0.326704    11.00000   -1.20000
AFIX   0
C11   1    0.647093    0.344518    0.206062    11.00000    0.06283    0.04187 =
         0.04009    0.00075    0.01341   -0.00623
C12   1    0.233863    0.546101    0.048827    11.00000    0.05834    0.04532 =
         0.04102   -0.00407    0.01117   -0.00289
AFIX  23
H12A  2    0.301180    0.573788    0.120005    11.00000   -1.20000
H12B  2    0.240663    0.646097   -0.012576    11.00000   -1.20000
AFIX   0
C13   1    0.259166    0.344578   -0.001927    11.00000    0.05305    0.04555 =
         0.05860   -0.00875    0.01400   -0.00208
AFIX  23
H13A  2    0.265829    0.247826    0.063371    11.00000   -1.20000
H13B  2    0.183768    0.308488   -0.064205    11.00000   -1.20000
AFIX   0
N1    3    0.097167    0.551459    0.083950    11.00000    0.05250    0.03731 =
         0.04823   -0.00237    0.01234    0.00146
H31   2    0.024530    0.540997    0.024417    11.00000   -1.50000
H32   2    0.085812    0.678046    0.106424    11.00000   -1.50000
H33   2    0.066401    0.454648    0.127747    11.00000   -1.50000
N2    3    0.383480    0.342250   -0.055478    11.00000    0.05726    0.04173 =
         0.04329   -0.00407    0.00709    0.00408
H34   2    0.446455    0.366805    0.010081    11.00000   -1.50000
H35   2    0.391511    0.236617   -0.103033    11.00000   -1.50000
H36   2    0.369230    0.440754   -0.110619    11.00000   -1.50000
O1    4    0.124535    0.762950    0.359229    11.00000    0.06290    0.03820 =
         0.06028    0.00856    0.02128    0.00100
O2    4    0.051781    1.236703    0.226390    11.00000    0.11788    0.03693 =
         0.07869    0.00508    0.03299   -0.01012
O3    4    0.058148    0.946389    0.136132    11.00000    0.07002    0.05105 =
         0.04073   -0.00180    0.00659    0.00236
O4    4    0.662937    0.636903    0.337866    11.00000    0.05150    0.05466 =
         0.06733   -0.02178    0.00978   -0.00699
O5    4    0.596954    0.452366    0.117038    11.00000    0.07623    0.04959 =
         0.04417    0.00152    0.00128   -0.01247
O6    4    0.651571    0.164855    0.205612    11.00000    0.12476    0.03588 =
         0.07159   -0.00358    0.02736   -0.01224
hklf 4
REM  ren-1 in P2(1)
REM R1 =  0.0662 for   1855 Fo > 4sig(Fo)  and  0.1247 for all   3288 data
REM    209 parameters refined using      7 restraints
END
WGHT      0.0799      0.0000
REM Highest difference peak  0.399,  deepest hole -0.210,  1-sigma level  0.049
Q1    1   0.8380  0.4884  0.3081  11.00000  0.05    0.40
Q2    1   0.5607  0.1404  0.1672  11.00000  0.05    0.16
Q3    1   0.2462  0.2579  0.4736  11.00000  0.05    0.16
Q4    1   0.1441  0.8358  0.0942  11.00000  0.05    0.16
Q5    1   0.5073  0.2266  0.1761  11.00000  0.05    0.15
Q6    1   0.5362  0.1950  0.2152  11.00000  0.05    0.15
Q7    1   0.0570  0.6395  0.3787  11.00000  0.05    0.14
Q8    1   0.2563  0.6335  0.4636  11.00000  0.05    0.14
Q9    1   0.0134  0.7453  0.3245  11.00000  0.05    0.14
Q10   1   0.4453  0.1243 -0.2020  11.00000  0.05    0.14
Q11   1   0.5117  0.4911  0.0673  11.00000  0.05    0.13
Q12   1   0.3363  0.5042  0.5022  11.00000  0.05    0.13
Q13   1   0.2092  1.1381  0.5158  11.00000  0.05    0.13
Q14   1   0.5211  1.1616  0.3411  11.00000  0.05    0.13
Q15   1   0.7813  0.4762  0.4764  11.00000  0.05    0.13
Q16   1   0.8225  0.4026  0.3824  11.00000  0.05    0.13
Q17   1  -0.1592  0.9680  0.2433  11.00000  0.05    0.13
Q18   1   0.3392  0.9424  0.3372  11.00000  0.05    0.13
Q19   1   0.2793  1.1482  0.4988  11.00000  0.05    0.13
Q20   1   0.7785  0.0730  0.1898  11.00000  0.05    0.13
;
