# Supplementary material for: Ethane-1,2-diaminium (R)-2-[4-(1-carboxyl­atoeth­oxy)phen­oxy]acetate
Source: Acta Crystallogr Sect E Struct Rep Online. 2011 Dec 23;68(Pt 1):o223. doi: 10.1107/S1600536811054535 (PMC3254556; doi:10.1107/S1600536811054535)
Supplement: Supplementary file 2 [file e-68-0o223-Isup2.hkl]

# 
# h,k,l, Fc-squared, Fo-squared, sigma(Fo-squared) and status flag 
# 
data_I
_shelx_title ' ren-1 in P2(1)' 
_shelx_refln_list_code          4 
_shelx_F_calc_maximum       74.64 
_exptl_crystal_F_000       320.00 
_reflns_d_resolution_high  0.7702 
 
loop_ 
 _symmetry_equiv_pos_as_xyz 
 'x, y, z' 
 '-x, y+1/2, -z' 
 
_cell_length_a    10.0664 
_cell_length_b     6.7887 
_cell_length_c    11.0501 
_cell_angle_alpha  90.000 
_cell_angle_beta   99.298 
_cell_angle_gamma  90.000 
 
_shelx_F_squared_multiplier     1.000 
 
loop_ 
 _refln_index_h 
 _refln_index_k 
 _refln_index_l 
 _refln_F_squared_calc 
 _refln_F_squared_meas 
 _refln_F_squared_sigma 
 _refln_observed_status 
   1  -7   0        7.06        4.65      4.33 o 
   6  -7   0        4.51        3.96      5.85 o 
   7  -7   0        3.55        8.88      7.04 o 
   0  -6   0        9.76       10.76      6.48 o 
   1  -6   0      236.33      253.35      7.80 o 
   2  -6   0        5.96       10.63      4.17 o 
   3  -6   0        0.11       -1.30      3.51 o 
   4  -6   0        3.27        0.19      4.07 o 
   5  -6   0        8.20        2.98      4.52 o 
   9  -6   0        1.07       -4.04      4.81 o 
   1  -5   0      322.32      353.66     12.53 o 
   2  -5   0      111.15      104.42     15.32 o 
   3  -5   0        1.73        1.79      1.61 o 
   4  -5   0        0.36        4.73      3.80 o 
   5  -5   0       17.70       18.02      8.48 o 
   7  -5   0       47.79       51.21      7.02 o 
   8  -5   0        1.40        1.13      1.17 o 
  10  -5   0        0.17        8.19      4.97 o 
   0  -4   0       53.37       53.39      2.92 o 
   1  -4   0      665.93      713.69     15.49 o 
   2  -4   0      126.24      132.49      4.00 o 
   3  -4   0      149.85      163.45      6.14 o 
   4  -4   0       11.35       11.13      2.48 o 
   5  -4   0        3.86        5.97      2.16 o 
   6  -4   0      141.72      124.25      5.74 o 
   7  -4   0       36.89       33.97      4.73 o 
   8  -4   0       23.15       23.44      2.63 o 
   9  -4   0        7.50        3.38      6.01 o 
  10  -4   0        1.01        0.94      3.13 o 
   1  -3   0      180.62      201.53      4.31 o 
   2  -3   0       56.31       56.82      2.02 o 
   3  -3   0       60.62       57.48      7.00 o 
   4  -3   0       92.94       97.01      4.21 o 
   5  -3   0       44.73       42.11      6.47 o 
   6  -3   0       92.33      104.77      5.83 o 
   7  -3   0       76.23       63.57      6.55 o 
   8  -3   0       91.48       91.98      3.71 o 
   9  -3   0       25.60       18.85      4.05 o 
  10  -3   0        9.52       10.57      2.84 o 
  11  -3   0        1.52        0.17      5.73 o 
  12  -3   0        0.67        5.68      5.16 o 
   0  -2   0     1068.71      984.10     32.69 o 
   1  -2   0      150.07      129.69      2.93 o 
   2  -2   0      251.19      185.63      4.77 o 
   3  -2   0       66.31       52.08      3.33 o 
   4  -2   0        4.83        2.15      2.26 o 
   5  -2   0       57.62       68.00      5.51 o 
   6  -2   0      176.10      167.27      7.37 o 
   7  -2   0        6.76        7.30      2.00 o 
   8  -2   0      163.96      177.26      4.98 o 
   9  -2   0       46.84       53.39      4.62 o 
  10  -2   0        2.04        3.70      2.17 o 
  11  -2   0        2.01        2.64      2.92 o 
  12  -2   0        0.67        3.25      7.40 o 
   1  -1   0      596.24      569.51     32.23 o 
   2  -1   0       62.43       41.02      3.60 o 
   3  -1   0      377.22      468.61     13.39 o 
   4  -1   0      199.97      210.06      7.21 o 
   5  -1   0      145.54      145.74      7.36 o 
   6  -1   0      114.53      138.56      6.17 o 
   7  -1   0       99.93      116.28      6.34 o 
   8  -1   0        5.37        7.36      1.57 o 
   9  -1   0        0.59        0.37      2.52 o 
  10  -1   0       10.90       11.74      3.45 o 
  11  -1   0        1.85        3.59      3.37 o 
  12  -1   0        3.64       -3.95      9.34 o 
   2   0   0      199.84      165.45      3.55 o 
   3   0   0     2391.52     2020.04     39.32 o 
   4   0   0      261.28      280.74      5.94 o 
   5   0   0      670.14      672.35     11.73 o 
   6   0   0      173.22      146.14      3.50 o 
   7   0   0      208.53      200.37      4.88 o 
   8   0   0        1.23        4.74      1.42 o 
   9   0   0        4.25        3.38      2.51 o 
  10   0   0       23.05       22.29      6.25 o 
  11   0   0        0.01        6.02      3.17 o 
  12   0   0        0.52        0.30      5.15 o 
   1   1   0      595.52      554.21     29.05 o 
   2   1   0       62.30       36.72      2.48 o 
   3   1   0      377.73      402.17     49.75 o 
   4   1   0      199.64      189.22      5.09 o 
   5   1   0      145.87      148.23      4.29 o 
   6   1   0      114.53      126.75      5.55 o 
   7   1   0       99.80      101.70      5.42 o 
   8   1   0        5.39        5.37      1.99 o 
   9   1   0        0.59        1.58      3.23 o 
  10   1   0       10.88        7.00      6.09 o 
  11   1   0        1.85        0.62      3.20 o 
  12   1   0        3.65       18.77      6.70 o 
   0   2   0     1068.83      983.71     20.91 o 
   1   2   0      150.10      125.51      3.24 o 
   2   2   0      251.47      208.01     13.34 o 
   3   2   0       66.12       47.98      1.46 o 
   4   2   0        4.86        3.58      3.39 o 
   5   2   0       57.45       63.67      4.53 o 
   6   2   0      176.37      168.30      5.54 o 
   7   2   0        6.72        8.51      2.93 o 
   8   2   0      163.94      174.05     14.87 o 
   9   2   0       46.77       55.26      5.02 o 
  10   2   0        2.05       -2.06      3.10 o 
  11   2   0        2.01        5.35      6.43 o 
  12   2   0        0.67        3.39      3.87 o 
   1   3   0      180.52      194.80      5.41 o 
   2   3   0       56.07       59.35      2.03 o 
   3   3   0       60.45       67.50      6.31 o 
   4   3   0       93.06       92.94      2.84 o 
   5   3   0       44.84       42.75      4.08 o 
   6   3   0       92.51       95.53      4.81 o 
   7   3   0       76.21       84.91     10.17 o 
   8   3   0       91.61       90.97      5.61 o 
   9   3   0       25.62       26.33      4.99 o 
  10   3   0        9.55       10.56      5.14 o 
  11   3   0        1.52       -2.14      3.57 o 
  12   3   0        0.67        9.34     17.55 o 
   0   4   0       53.39       58.18      3.91 o 
   1   4   0      665.79      697.09     15.18 o 
   2   4   0      126.04      134.93      4.27 o 
   3   4   0      149.79      168.79      7.64 o 
   4   4   0       11.32       12.56      2.10 o 
   5   4   0        3.86        6.55      6.07 o 
   6   4   0      141.73      147.87     11.52 o 
   7   4   0       36.82       40.56      4.11 o 
   8   4   0       23.20       32.05      4.86 o 
   9   4   0        7.49        9.99      4.66 o 
  10   4   0        1.01        1.55      3.57 o 
  11   4   0        1.23        7.14      4.74 o 
   1   5   0      322.25      328.15      7.42 o 
   2   5   0      111.18      119.91      3.53 o 
   3   5   0        1.78        0.85      1.44 o 
   4   5   0        0.36        1.67      1.68 o 
   5   5   0       17.65       10.09      4.10 o 
   6   5   0       39.28       42.40      5.41 o 
   7   5   0       47.78       50.08      4.20 o 
   8   5   0        1.40        0.01      2.87 o 
   9   5   0        2.22        5.35      4.19 o 
  10   5   0        0.17       -0.61      5.29 o 
   0   6   0        9.73       15.10      5.45 o 
   1   6   0      236.55      258.92      6.50 o 
   2   6   0        6.01        6.61      1.91 o 
   3   6   0        0.10       -0.03      1.31 o 
   4   6   0        3.27        1.65      1.48 o 
   5   6   0        8.20        2.13      6.83 o 
   6   6   0       14.28       15.75      3.31 o 
   7   6   0        7.68        3.29      3.28 o 
   8   6   0        4.91        1.98      4.56 o 
   9   6   0        1.07        2.60      3.10 o 
   1   7   0        7.07        9.30      2.33 o 
   2   7   0        3.06        3.13      2.22 o 
   3   7   0       13.74       12.38      2.42 o 
   4   7   0        8.68       11.19      3.54 o 
   5   7   0        5.36       14.86      6.01 o 
   6   7   0        4.49       15.05      8.30 o 
   7   7   0        3.56       30.86      5.95 o 
   0   8   0        2.36        0.70      2.67 o 
   1   8   0        3.81        5.85      4.02 o 
   2   8   0        1.96        4.18      4.03 o 
   3   8   0        1.26        2.37      4.36 o 
   4   8   0        2.28        0.34      4.49 o 
   5   8   0        3.35       10.91      4.69 o 
   0  -8   1       24.02       36.30      6.14 o 
  -2  -7   1       64.68       64.28      5.16 o 
  -1  -7   1        2.10        4.36      5.61 o 
   0  -7   1        8.87        9.54      4.52 o 
   1  -7   1       65.71       60.80      7.31 o 
   5  -7   1        1.12        7.57      5.66 o 
   6  -7   1        1.32        0.50      4.89 o 
   7  -7   1        5.18        2.63      6.59 o 
  -6  -6   1       25.33       17.14      5.95 o 
  -5  -6   1        4.69        1.70      4.57 o 
  -4  -6   1       75.73       62.00      7.55 o 
  -3  -6   1        1.01        2.76      1.86 o 
  -2  -6   1       70.62       73.18      4.95 o 
  -1  -6   1      220.11      244.41     14.99 o 
   0  -6   1       25.51       29.38      2.64 o 
   1  -6   1       92.83       86.19      5.00 o 
   2  -6   1       69.57       54.79      4.02 o 
   3  -6   1       55.84       42.36      3.19 o 
   4  -6   1       24.01       18.99      2.02 o 
   5  -6   1       11.45        6.92      4.00 o 
   8  -6   1        4.37        6.96      4.84 o 
   9  -6   1        2.71        1.81      8.90 o 
  -7  -5   1       28.18       24.95      5.53 o 
  -5  -5   1       55.94       61.71     10.76 o 
  -4  -5   1        6.31        5.37      6.43 o 
  -3  -5   1        6.95        5.89      3.13 o 
  -2  -5   1       69.38       77.02      5.90 o 
  -1  -5   1       34.71       39.24      3.18 o 
   0  -5   1        2.00        2.00      2.13 o 
   1  -5   1       87.07       88.78      4.32 o 
   2  -5   1       66.31       59.21      3.54 o 
   3  -5   1       22.72       17.92      3.75 o 
   4  -5   1       57.68       52.31      3.26 o 
   5  -5   1        3.81        5.56      2.47 o 
   6  -5   1        8.99       11.70      3.20 o 
   7  -5   1       21.92       19.27      4.65 o 
   8  -5   1        2.25        0.77      1.23 o 
   9  -5   1        6.85        2.42      5.08 o 
  10  -5   1        4.84       12.78     11.53 o 
 -10  -4   1        1.94        4.86      5.22 o 
  -9  -4   1        5.41        3.60      2.24 o 
  -8  -4   1       18.69       15.98      2.42 o 
  -7  -4   1       13.88       11.00      1.76 o 
  -6  -4   1       94.71       91.68     12.89 o 
  -5  -4   1        6.18        2.18      3.48 o 
  -4  -4   1      137.62      134.87      8.00 o 
  -3  -4   1       99.10      109.66      4.72 o 
  -2  -4   1      233.03      253.32      5.84 o 
  -1  -4   1      491.40      530.43     28.88 o 
   0  -4   1       86.65       81.63      3.00 o 
   1  -4   1      429.21      405.57      9.82 o 
   2  -4   1       12.24       20.35      2.38 o 
   3  -4   1       56.60       51.96      3.23 o 
   4  -4   1       77.90       75.67      3.84 o 
   5  -4   1        6.74        5.39      2.76 o 
   6  -4   1       14.73       10.55      3.02 o 
   7  -4   1       27.13       41.82      9.39 o 
   8  -4   1        5.49       10.17      3.47 o 
   9  -4   1        0.80        5.53      2.17 o 
  10  -4   1        0.45       -0.34      2.40 o 
  11  -4   1        0.96        1.30      4.50 o 
 -12  -3   1        1.62        7.14      8.03 o 
 -11  -3   1        0.20       -2.63      2.63 o 
 -10  -3   1        8.70       11.22      3.57 o 
  -9  -3   1        8.66       11.37      3.27 o 
  -8  -3   1       29.92       28.47      2.70 o 
  -7  -3   1       54.38       50.76      3.65 o 
  -6  -3   1        2.21        0.48      1.29 o 
  -5  -3   1       69.05       69.08      2.10 o 
  -4  -3   1       30.37       32.98      0.98 o 
  -3  -3   1       42.57       35.30      2.76 o 
  -2  -3   1      588.12      659.34     14.40 o 
  -1  -3   1       50.07       56.25      4.10 o 
   0  -3   1      202.13      219.40      7.86 o 
   1  -3   1     1259.28     1233.59     30.49 o 
   2  -3   1      862.80      900.28     26.92 o 
   3  -3   1      509.78      512.84     11.70 o 
   4  -3   1        6.92        7.99      2.61 o 
   5  -3   1        5.63        4.60      2.31 o 
   6  -3   1       20.00       16.97      4.14 o 
   7  -3   1      136.27      117.09      7.92 o 
   8  -3   1       28.09       30.48      5.13 o 
   9  -3   1       12.33        6.84      4.86 o 
  10  -3   1       12.47       14.48      2.71 o 
  11  -3   1        0.25        3.04      4.42 o 
 -12  -2   1        0.18        7.99      4.94 o 
 -11  -2   1       11.47        9.51      3.14 o 
 -10  -2   1        0.46        1.13      3.36 o 
  -9  -2   1        2.58        1.57      3.61 o 
  -8  -2   1       34.63       35.32      2.88 o 
  -7  -2   1      113.45      119.54      4.67 o 
  -6  -2   1        3.06        2.97      1.27 o 
  -5  -2   1        8.66        4.33      1.59 o 
  -4  -2   1       35.73       46.02      3.15 o 
  -3  -2   1      155.60      171.45      3.41 o 
  -2  -2   1      246.52      241.84      9.43 o 
  -1  -2   1      637.02      488.80     19.44 o 
   0  -2   1       94.36      106.93      4.19 o 
   1  -2   1      455.48      427.73      8.68 o 
   2  -2   1      195.45      244.09     10.55 o 
   3  -2   1      387.41      338.87      9.90 o 
   4  -2   1      107.80      110.37      5.67 o 
   5  -2   1      130.52      139.13      6.64 o 
   6  -2   1       84.93       98.89      4.59 o 
   7  -2   1       63.31       66.69      5.56 o 
   8  -2   1      166.24      218.24     10.19 o 
   9  -2   1       38.90       44.64      7.37 o 
  10  -2   1        3.66        3.71      2.52 o 
  11  -2   1        2.24        5.60      3.65 o 
  12  -2   1        1.18        0.27      8.69 o 
 -12  -1   1        0.75        5.82      5.69 o 
 -11  -1   1        0.49       -1.47      3.85 o 
 -10  -1   1       18.91       16.28      4.80 o 
  -9  -1   1       26.62       22.02      2.78 o 
  -8  -1   1      146.72      157.38      7.75 o 
  -7  -1   1      313.24      318.43      8.67 o 
  -6  -1   1       40.95       48.99      5.04 o 
  -5  -1   1      165.58      171.18      8.64 o 
  -4  -1   1       10.33       16.26      1.16 o 
  -3  -1   1      908.54      838.90     15.76 o 
  -2  -1   1      980.94     1036.39     21.77 o 
  -1  -1   1     4466.25     4236.40    175.23 o 
   0  -1   1      522.53      447.00      7.56 o 
   1  -1   1     1049.87      901.59     22.00 o 
   2  -1   1      548.66      494.23     11.82 o 
   3  -1   1      382.14      425.13     18.28 o 
   4  -1   1       32.09       22.00      3.68 o 
   5  -1   1      134.85      137.35      6.48 o 
   6  -1   1       22.88       20.69      2.91 o 
   7  -1   1       69.69       80.64      4.90 o 
   8  -1   1       18.52       17.98      4.13 o 
   9  -1   1       53.92       42.56      5.42 o 
  10  -1   1        4.03        3.88      1.93 o 
  11  -1   1        2.37        6.29      2.13 o 
  12  -1   1        0.19        9.51      8.16 o 
 -13   0   1        0.00        3.08      4.92 o 
 -12   0   1        0.53        2.30      5.49 o 
 -11   0   1        1.58        0.51      3.68 o 
 -10   0   1        0.75        3.14      4.62 o 
  -9   0   1       18.18        7.23      4.77 o 
  -8   0   1       35.69       37.22      3.10 o 
  -7   0   1       35.58       48.35      3.39 o 
  -6   0   1      456.17      456.38     11.24 o 
  -5   0   1     2731.40     2891.92     83.10 o 
  -4   0   1      124.78      174.35      6.05 o 
  -3   0   1      824.60      747.29     15.70 o 
  -2   0   1     3925.73     4138.90    128.56 o 
   1   0   1        4.51       17.96      4.17 o 
   2   0   1     5571.36     4964.85    159.04 o 
   3   0   1       68.15       55.84      3.70 o 
   4   0   1      497.10      578.23     12.61 o 
   5   0   1       45.91       53.55      3.09 o 
   6   0   1      131.86      143.46      4.94 o 
   7   0   1       13.41       13.98      4.17 o 
   8   0   1       27.28       28.84      3.68 o 
   9   0   1        5.46        3.81      2.36 o 
  10   0   1        3.31        4.45      1.69 o 
  11   0   1        3.04       -2.18      3.12 o 
  12   0   1        2.48       11.23      7.36 o 
 -12   1   1        0.75        9.89      5.39 o 
 -11   1   1        0.49       -2.31      4.41 o 
 -10   1   1       18.90       13.47      2.75 o 
  -9   1   1       26.58       25.25      5.67 o 
  -8   1   1      146.79      144.53     10.57 o 
  -7   1   1      313.25      303.92     16.97 o 
  -6   1   1       40.92       47.69     13.22 o 
  -5   1   1      165.43      176.35      4.73 o 
  -4   1   1       10.29       15.78      3.02 o 
  -3   1   1      908.41      834.80     20.52 o 
  -2   1   1      981.32     1071.86     23.19 o 
  -1   1   1     4465.82     4014.97     97.11 o 
   0   1   1      522.51      446.38     21.01 o 
   1   1   1     1051.01      910.78     16.80 o 
   2   1   1      547.54      492.48      8.67 o 
   3   1   1      381.94      435.58     19.95 o 
   4   1   1       32.08       24.53      1.85 o 
   5   1   1      134.95      149.37      3.91 o 
   6   1   1       22.84       24.46      1.84 o 
   7   1   1       69.65       73.76      3.05 o 
   8   1   1       18.53       19.71      4.55 o 
   9   1   1       53.87       44.23      4.61 o 
  10   1   1        4.04        5.64      5.46 o 
  11   1   1        2.39        0.91      5.31 o 
  12   1   1        0.19        6.13      5.99 o 
 -12   2   1        0.18        8.15     10.95 o 
 -11   2   1       11.52       10.04      5.98 o 
 -10   2   1        0.45        1.37      2.60 o 
  -9   2   1        2.58        3.90      2.83 o 
  -8   2   1       34.60       34.43      3.81 o 
  -7   2   1      113.37      114.85      5.52 o 
  -6   2   1        3.05        2.74      3.19 o 
  -5   2   1        8.71        6.41      3.48 o 
  -4   2   1       35.81       36.64      7.04 o 
  -3   2   1      155.95      188.08      8.87 o 
  -2   2   1      246.47      240.33      6.92 o 
  -1   2   1      637.44      491.83      5.77 o 
   0   2   1       94.20      109.50      2.89 o 
   1   2   1      455.63      435.85      9.55 o 
   2   2   1      195.53      222.43      5.43 o 
   3   2   1      386.96      351.83     19.48 o 
   4   2   1      108.02       99.25      4.28 o 
   5   2   1      130.56      133.04      5.45 o 
   6   2   1       85.03       85.16      7.57 o 
   7   2   1       63.47       51.20      9.90 o 
   8   2   1      166.25      191.31     10.68 o 
   9   2   1       38.87       34.17      5.74 o 
  10   2   1        3.66        1.35      4.40 o 
  11   2   1        2.24        2.09      7.47 o 
  12   2   1        1.18        0.14      8.65 o 
 -12   3   1        1.62        4.81      9.89 o 
 -11   3   1        0.20        4.36      6.34 o 
 -10   3   1        8.71        7.20      7.52 o 
  -9   3   1        8.67       14.43      6.88 o 
  -8   3   1       29.94       46.00      6.56 o 
  -7   3   1       54.49       63.07      8.30 o 
  -6   3   1        2.22        1.37      3.58 o 
  -5   3   1       69.10       70.27      6.67 o 
  -4   3   1       30.40       39.77      2.99 o 
  -3   3   1       42.65       43.28      5.06 o 
  -2   3   1      588.28      648.62     11.51 o 
  -1   3   1       50.00       49.35      1.86 o 
   0   3   1      202.20      220.96      5.37 o 
   1   3   1     1260.03     1242.25     19.88 o 
   2   3   1      862.98      903.17     13.87 o 
   3   3   1      510.16      516.89      8.78 o 
   4   3   1        6.85        5.33      1.01 o 
   5   3   1        5.67        6.78      1.91 o 
   6   3   1       19.91       18.97      3.41 o 
   7   3   1      136.28      134.94     14.62 o 
   8   3   1       28.09       17.10      5.13 o 
   9   3   1       12.30        9.56      4.75 o 
  10   3   1       12.49       28.98      5.52 o 
  11   3   1        0.25       13.90      6.27 o 
 -11   4   1       14.86       12.20      4.35 o 
 -10   4   1        1.92        5.91      3.59 o 
  -9   4   1        5.38        2.54      3.62 o 
  -8   4   1       18.65       24.21      3.83 o 
  -7   4   1       13.83       19.04      4.19 o 
  -6   4   1       94.68      142.34     39.28 o 
  -5   4   1        6.23        6.56      3.64 o 
  -4   4   1      137.82      156.23     11.23 o 
  -3   4   1       99.16      107.52      7.56 o 
  -2   4   1      233.20      234.06      6.76 o 
  -1   4   1      491.53      490.60     20.67 o 
   0   4   1       86.58       88.05      5.91 o 
   1   4   1      429.14      428.99      9.05 o 
   2   4   1       12.17       16.51      2.10 o 
   3   4   1       56.56       63.05      4.25 o 
   4   4   1       77.89       81.47      3.05 o 
   5   4   1        6.73        7.02      1.19 o 
   6   4   1       14.69       15.75      3.48 o 
   7   4   1       27.22       41.30      6.06 o 
   8   4   1        5.48        3.52      3.08 o 
   9   4   1        0.79        3.16      6.84 o 
  10   4   1        0.45        4.03      6.15 o 
  11   4   1        0.95        5.21      6.83 o 
 -10   5   1        0.13       -0.63      4.96 o 
  -9   5   1        4.24        6.95      6.86 o 
  -8   5   1        1.78       -0.19      2.95 o 
  -7   5   1       28.22       21.18      6.11 o 
  -6   5   1       50.97       51.03      4.77 o 
  -5   5   1       55.91       56.89     10.34 o 
  -4   5   1        6.29        3.21      3.10 o 
  -3   5   1        6.95        8.56      3.52 o 
  -2   5   1       69.39       69.16      1.98 o 
  -1   5   1       34.74       38.49      2.59 o 
   0   5   1        1.97        2.10      1.58 o 
   1   5   1       87.15       91.76      7.26 o 
   2   5   1       66.36       57.94      2.59 o 
   3   5   1       22.69       23.14      2.69 o 
   4   5   1       57.62       55.44      5.03 o 
   5   5   1        3.82        5.25      1.27 o 
   6   5   1        8.97        9.77      3.78 o 
   7   5   1       21.90       30.94      7.32 o 
   8   5   1        2.24       -1.89      2.78 o 
   9   5   1        6.87        7.17      5.60 o 
  10   5   1        4.82       29.62     16.48 o 
  -9   6   1        8.72        8.61      4.75 o 
  -8   6   1       13.63       18.84     10.22 o 
  -7   6   1        1.04       -0.21      3.19 o 
  -6   6   1       25.39       24.52      4.48 o 
  -5   6   1        4.72       12.33      7.36 o 
  -4   6   1       75.60       81.37      9.27 o 
  -3   6   1        1.04        2.68      3.19 o 
  -2   6   1       70.54       59.72      6.43 o 
  -1   6   1      219.83      215.02      5.98 o 
   0   6   1       25.52       29.06      2.18 o 
   1   6   1       92.81       97.88      3.01 o 
   2   6   1       69.63       75.12      5.95 o 
   3   6   1       55.84       56.48      3.45 o 
   4   6   1       24.02       20.95      2.29 o 
   5   6   1       11.46        7.30      2.18 o 
   6   6   1        1.49        2.79      3.12 o 
   7   6   1       13.83       12.00      3.98 o 
   8   6   1        4.37       -4.25      8.09 o 
   9   6   1        2.71        0.91      3.98 o 
  -7   7   1        4.99       -5.74      5.74 o 
  -6   7   1        4.49       11.91      5.63 o 
  -5   7   1        2.20       -0.90      4.07 o 
  -4   7   1       21.56       19.90      4.00 o 
  -3   7   1       18.93       32.77      5.34 o 
  -2   7   1       64.72       52.98      5.15 o 
  -1   7   1        2.10        1.07      1.64 o 
   0   7   1        8.86       14.46      2.83 o 
   1   7   1       65.67       65.98      3.25 o 
   2   7   1       42.36       47.97      3.62 o 
   3   7   1        0.71        0.03      1.41 o 
   4   7   1        9.63        4.69      2.26 o 
   5   7   1        1.11        5.99      3.35 o 
   6   7   1        1.32       -0.99      5.15 o 
   7   7   1        5.17       18.72      5.26 o 
  -5   8   1        8.44       14.63     11.67 o 
  -4   8   1        1.93        5.79      8.34 o 
  -3   8   1        2.05        4.57      4.25 o 
  -2   8   1        5.74        2.07      3.59 o 
  -1   8   1       13.84       25.19      7.65 o 
   0   8   1       24.03       23.15      7.36 o 
   1   8   1        4.18        4.79      1.96 o 
   2   8   1        4.39        5.16      4.00 o 
   3   8   1        1.57        1.89      2.31 o 
   4   8   1       12.57        5.96      5.35 o 
   5   8   1        1.57       18.15      5.26 o 
  -2  -8   2        6.70        3.67      3.96 o 
  -1  -8   2       11.56       14.24      8.85 o 
   0  -8   2        3.83        1.54      3.99 o 
   1  -8   2        5.12        3.00      5.08 o 
   2  -8   2        9.28        9.86     10.23 o 
   3  -8   2        8.57       30.56     10.79 o 
   4  -8   2        6.04       13.07     11.24 o 
  -3  -7   2        7.40        3.51      4.86 o 
  -2  -7   2       39.33       50.33      8.74 o 
  -1  -7   2       26.68       11.32     16.52 o 
   0  -7   2       12.80       12.53      2.78 o 
   1  -7   2       14.02       14.48      3.60 o 
   2  -7   2       27.16       21.79      4.35 o 
   3  -7   2        0.06       -1.05      2.53 o 
   4  -7   2        6.57        7.74      7.51 o 
   5  -7   2        5.22       18.36      6.64 o 
   6  -7   2        3.39        1.65      6.40 o 
   7  -7   2        0.31        0.43     11.67 o 
  -4  -6   2        7.26        6.38      3.88 o 
  -3  -6   2       13.10        7.01      8.28 o 
  -2  -6   2       16.59       19.65      3.40 o 
  -1  -6   2       46.73       47.57      4.34 o 
   0  -6   2        3.72        4.45      2.67 o 
   1  -6   2       29.63       29.28      4.44 o 
   2  -6   2      134.86      143.86      7.62 o 
   3  -6   2       29.98       35.40      3.75 o 
   4  -6   2       27.14       26.24      3.60 o 
   5  -6   2        7.62        6.97      2.80 o 
   6  -6   2        3.51        6.67      3.24 o 
   7  -6   2       40.99       51.85      8.82 o 
   8  -6   2        0.37        1.99      6.27 o 
  -4  -5   2        0.28        0.49      2.11 o 
  -3  -5   2       30.15       36.15      2.88 o 
  -2  -5   2       26.89       34.05      5.99 o 
  -1  -5   2      204.60      205.15      7.15 o 
   0  -5   2       10.01       12.26      3.57 o 
   1  -5   2       33.81       33.51      8.37 o 
   2  -5   2        5.14        7.46      3.34 o 
   3  -5   2       24.79       27.93      3.49 o 
   4  -5   2       38.95       45.81      5.81 o 
   5  -5   2        2.35        4.59      3.19 o 
   6  -5   2       98.52      100.28     10.92 o 
   7  -5   2       38.42       32.92     12.24 o 
   8  -5   2        1.37        0.23      5.03 o 
   9  -5   2       11.45       11.11      4.85 o 
  10  -5   2        2.83       -4.97      9.54 o 
  -9  -4   2       12.80       17.56      3.52 o 
  -8  -4   2        1.96        1.66      1.24 o 
  -5  -4   2       12.78        6.96      2.15 o 
  -4  -4   2       23.98       25.25      2.52 o 
  -3  -4   2       12.15       15.20      2.49 o 
  -2  -4   2       90.18       81.96      5.18 o 
  -1  -4   2      313.05      318.13     10.21 o 
   0  -4   2      235.19      252.47      6.36 o 
   1  -4   2       14.14       22.44      2.68 o 
   2  -4   2       37.02       36.83      4.08 o 
   3  -4   2       18.25       16.43      3.54 o 
   4  -4   2       45.79       49.63      5.04 o 
   5  -4   2        0.55        4.79      3.23 o 
   6  -4   2       19.55       12.96      3.56 o 
   7  -4   2       47.53       52.53      8.13 o 
   8  -4   2        8.10        8.61      3.79 o 
   9  -4   2        8.69       10.55      4.14 o 
  10  -4   2        2.22       12.32      5.16 o 
  11  -4   2        4.04       10.34      4.53 o 
 -12  -3   2        2.90        3.96      3.74 o 
 -11  -3   2        1.40        5.95      2.49 o 
 -10  -3   2        0.77        2.84      6.07 o 
  -9  -3   2        9.80        6.86      2.13 o 
  -8  -3   2       56.06       58.04      3.68 o 
  -7  -3   2       76.93       78.27      3.48 o 
  -6  -3   2       39.07       34.42      1.93 o 
  -5  -3   2       31.84       31.46      1.76 o 
  -4  -3   2      212.33      209.66     15.97 o 
  -3  -3   2      114.05      125.25      4.12 o 
  -2  -3   2      260.14      262.75      8.27 o 
  -1  -3   2      461.78      489.17     11.28 o 
   0  -3   2      173.74      186.78      5.57 o 
   1  -3   2      532.14      560.78     23.47 o 
   2  -3   2       98.11      109.13      3.62 o 
   3  -3   2      152.16      159.37      7.49 o 
   4  -3   2        4.86        2.15      2.27 o 
   5  -3   2       48.72       48.46      3.38 o 
   6  -3   2       49.06       47.71      4.22 o 
   7  -3   2        6.13        4.88      3.08 o 
   8  -3   2       13.08       20.97      5.36 o 
   9  -3   2       10.54        9.05      3.64 o 
  10  -3   2        3.48        3.25      3.34 o 
  11  -3   2        0.01        0.04      4.37 o 
 -12  -2   2        0.96        9.09      3.33 o 
 -11  -2   2        0.30       -0.88      7.75 o 
 -10  -2   2        1.61        0.52      3.57 o 
  -9  -2   2       84.82       75.58      4.08 o 
  -8  -2   2       66.36       75.86      3.70 o 
  -7  -2   2       84.33       75.30      4.20 o 
  -6  -2   2       10.27       13.46      2.15 o 
  -5  -2   2      104.18       89.27      3.00 o 
  -4  -2   2      136.11      128.18      5.30 o 
  -3  -2   2       36.10       53.36      7.10 o 
  -2  -2   2     1468.04     1430.00     66.10 o 
  -1  -2   2      984.50      959.11     17.30 o 
   0  -2   2      349.52      319.10      6.02 o 
   1  -2   2      206.59      204.84      6.51 o 
   2  -2   2      789.70      758.19     19.52 o 
   3  -2   2      577.85      590.50     14.24 o 
   4  -2   2      237.56      201.55     11.63 o 
   5  -2   2       17.37       19.26      4.16 o 
   6  -2   2        1.44        0.75      2.31 o 
   7  -2   2       10.26        6.91      2.91 o 
   8  -2   2       58.81       80.67      5.07 o 
   9  -2   2        1.42        4.76      4.28 o 
  10  -2   2        3.76        1.90      4.28 o 
  11  -2   2        0.86        0.21      2.58 o 
  12  -2   2        0.00        2.60      3.82 o 
 -12  -1   2        6.41       19.75      8.26 o 
 -11  -1   2        2.60        4.95      2.57 o 
 -10  -1   2       16.68       24.48      6.66 o 
  -9  -1   2        1.63        5.38      3.42 o 
  -8  -1   2       76.90       80.63      4.94 o 
  -7  -1   2       29.39       35.87      3.23 o 
  -6  -1   2      270.55      285.81      7.14 o 
  -5  -1   2       70.45       62.98      3.00 o 
  -4  -1   2      689.81      677.43     13.63 o 
  -3  -1   2      461.64      392.05     44.78 o 
  -2  -1   2      876.31      803.59     98.42 o 
  -1  -1   2     1497.36     1631.72     57.28 o 
   0  -1   2     2844.35     2797.08     74.45 o 
   1  -1   2     2916.97     2381.54     61.48 o 
   2  -1   2      781.13      720.51     21.05 o 
   3  -1   2       38.14       28.92      2.72 o 
   4  -1   2       38.39       41.64      4.57 o 
   5  -1   2      460.16      458.20     11.90 o 
   6  -1   2       48.33       66.56      7.19 o 
   7  -1   2       60.08       70.19      5.74 o 
   8  -1   2       16.64       25.99      5.61 o 
   9  -1   2       22.64       19.85      5.87 o 
  10  -1   2       17.00       19.71      4.62 o 
  11  -1   2        0.46        4.57      2.68 o 
  12  -1   2        2.47        5.12      2.69 o 
 -13   0   2        0.80       -5.00      6.32 o 
 -12   0   2        0.01        6.08      5.79 o 
 -11   0   2        0.11       -2.74      2.74 o 
 -10   0   2        5.94        1.11      2.49 o 
  -9   0   2        5.70       12.40      2.78 o 
  -8   0   2       15.90       20.85      4.46 o 
  -7   0   2      299.19      256.25      7.99 o 
  -6   0   2       74.36      102.84      4.80 o 
  -5   0   2      985.20      867.23     21.31 o 
  -4   0   2     1203.14     1182.00     38.32 o 
  -3   0   2      935.59      935.30     22.04 o 
  -2   0   2      797.79      714.47     16.62 o 
  -1   0   2      429.17      492.87     11.49 o 
   0   0   2     1210.29     1367.86     32.39 o 
   1   0   2      702.29      565.17     18.71 o 
   2   0   2     3833.42     4050.77    131.10 o 
   3   0   2      158.11      120.66      5.82 o 
   4   0   2      226.47      209.73      6.70 o 
   5   0   2       10.04        6.91      1.41 o 
   6   0   2      244.99      248.10      7.45 o 
   7   0   2        6.07       10.30      2.68 o 
   8   0   2       86.05       81.87      4.98 o 
   9   0   2        4.01        9.19      3.33 o 
  10   0   2        6.74        4.18      4.21 o 
  11   0   2        0.62        8.01      2.63 o 
  12   0   2        0.37       10.01     18.11 o 
 -12   1   2        6.41        8.15      5.02 o 
 -11   1   2        2.58        2.23      3.93 o 
 -10   1   2       16.70       13.56      3.35 o 
  -9   1   2        1.62        0.16      3.26 o 
  -8   1   2       76.94       85.77     15.45 o 
  -7   1   2       29.24       29.01      4.52 o 
  -6   1   2      270.36      293.20      7.95 o 
  -5   1   2       70.43       62.12      5.74 o 
  -4   1   2      690.43      677.36     28.20 o 
  -3   1   2      461.69      430.75     21.79 o 
  -2   1   2      876.79      807.84     65.96 o 
  -1   1   2     1496.51     1618.30     41.32 o 
   0   1   2     2845.59     2913.29     80.92 o 
   1   1   2     2917.18     2442.56     72.09 o 
   2   1   2      780.77      715.10     22.15 o 
   3   1   2       38.08       33.80      3.65 o 
   4   1   2       38.29       37.63      5.19 o 
   5   1   2      460.19      457.71     12.38 o 
   6   1   2       48.38       55.38      2.75 o 
   7   1   2       60.23       49.20      4.61 o 
   8   1   2       16.62       18.50      3.22 o 
   9   1   2       22.67       24.88      9.12 o 
  10   1   2       17.07       12.58      6.08 o 
  11   1   2        0.46        6.52      5.20 o 
  12   1   2        2.47       10.16      5.04 o 
 -12   2   2        0.96       12.66      5.31 o 
 -11   2   2        0.30        5.73      3.67 o 
 -10   2   2        1.62        2.84      2.48 o 
  -9   2   2       84.92       82.03      9.97 o 
  -8   2   2       66.49       71.88     12.54 o 
  -7   2   2       84.38       78.20      8.96 o 
  -6   2   2       10.23       14.94      3.29 o 
  -5   2   2      104.36      106.33     12.76 o 
  -4   2   2      135.89      133.82      5.87 o 
  -3   2   2       36.24       47.96      9.71 o 
  -2   2   2     1467.43     1463.35     34.74 o 
  -1   2   2      984.33      928.52     15.97 o 
   0   2   2      349.51      312.38      6.73 o 
   1   2   2      206.63      195.70      6.36 o 
   2   2   2      789.85      757.54     40.35 o 
   3   2   2      577.97      599.30     17.59 o 
   4   2   2      237.57      198.93     13.35 o 
   5   2   2       17.39       19.71      4.14 o 
   6   2   2        1.45        0.05      1.26 o 
   7   2   2       10.20        8.96      1.12 o 
   8   2   2       58.86       44.49      8.66 o 
   9   2   2        1.43        4.12      4.10 o 
  10   2   2        3.76        1.11      4.35 o 
  11   2   2        0.86       -0.80      4.09 o 
  12   2   2        0.00       -1.80      5.69 o 
 -12   3   2        2.91       -0.72      6.27 o 
 -11   3   2        1.41        0.87      2.90 o 
 -10   3   2        0.77        2.52      5.89 o 
  -9   3   2        9.80        9.38      3.77 o 
  -8   3   2       56.10       54.56      9.49 o 
  -7   3   2       76.90       85.13     16.44 o 
  -6   3   2       39.03       31.85     11.41 o 
  -5   3   2       31.77       36.93      5.93 o 
  -4   3   2      212.16      214.60     17.55 o 
  -3   3   2      113.89      117.94      7.72 o 
  -2   3   2      260.64      248.99      6.73 o 
  -1   3   2      460.74      465.86      7.08 o 
   0   3   2      173.69      176.52      3.83 o 
   1   3   2      531.87      567.39     10.76 o 
   2   3   2       97.97      102.63      3.64 o 
   3   3   2      151.97      153.15      3.88 o 
   4   3   2        4.79        4.12      1.33 o 
   5   3   2       48.84       45.24      8.52 o 
   6   3   2       48.99       41.44      4.89 o 
   7   3   2        6.10       10.93      3.90 o 
   8   3   2       13.09        9.52      5.31 o 
   9   3   2       10.53        9.18      4.09 o 
  10   3   2        3.49        1.50     10.50 o 
  11   3   2        0.01       -5.18      5.18 o 
 -11   4   2        1.64        1.13      4.56 o 
 -10   4   2        7.00        8.37      3.73 o 
  -9   4   2       12.83        8.08      6.38 o 
  -8   4   2        1.96        2.63      4.44 o 
  -7   4   2       60.17       69.82      8.00 o 
  -6   4   2      210.68      228.70     19.98 o 
  -5   4   2       12.71       12.89      2.89 o 
  -4   4   2       23.93       30.05      5.58 o 
  -3   4   2       12.15       11.19      3.19 o 
  -2   4   2       90.21       81.17      6.42 o 
  -1   4   2      313.25      297.14      4.52 o 
   0   4   2      235.14      236.80      5.23 o 
   1   4   2       14.13       17.93      2.14 o 
   2   4   2       37.18       38.04      2.02 o 
   3   4   2       18.23       22.13      2.33 o 
   4   4   2       45.79       49.51      3.54 o 
   5   4   2        0.53        2.06      1.22 o 
   6   4   2       19.58       21.15      7.39 o 
   7   4   2       47.51       65.50      6.75 o 
   8   4   2        8.08        5.85      6.84 o 
   9   4   2        8.70       18.95      5.89 o 
  10   4   2        2.23        1.85      5.45 o 
  11   4   2        4.04        5.30      6.76 o 
 -10   5   2        1.65        1.85      4.17 o 
  -9   5   2        0.40        0.56      3.26 o 
  -8   5   2        2.07        0.89      3.11 o 
  -7   5   2       12.62       13.53      5.71 o 
  -6   5   2        0.20        2.27      2.94 o 
  -5   5   2       47.83       44.31      7.71 o 
  -4   5   2        0.28        0.37      4.05 o 
  -3   5   2       30.21       36.00      5.62 o 
  -2   5   2       26.87       29.90      5.28 o 
  -1   5   2      204.55      221.34      6.63 o 
   0   5   2       10.01        8.17      1.64 o 
   1   5   2       33.73       37.74      2.15 o 
   2   5   2        5.14        6.83      1.47 o 
   3   5   2       24.83       30.28      2.62 o 
   4   5   2       38.93       35.57      4.98 o 
   5   5   2        2.35        0.81      1.15 o 
   6   5   2       98.54       93.46      9.35 o 
   7   5   2       38.39       30.52      4.68 o 
   8   5   2        1.38       11.04      6.61 o 
   9   5   2       11.47        8.50      6.09 o 
  10   5   2        2.84        7.58      5.58 o 
  -9   6   2        0.80       -1.17      9.57 o 
  -8   6   2        1.73        1.28      8.93 o 
  -7   6   2       14.27        5.82      5.53 o 
  -6   6   2       46.00       38.83      5.38 o 
  -5   6   2        1.86       -2.98      7.41 o 
  -4   6   2        7.29       10.58      6.34 o 
  -3   6   2       13.13       12.25      3.00 o 
  -2   6   2       16.68       13.15      3.91 o 
  -1   6   2       46.66       47.42      2.89 o 
   0   6   2        3.72        2.08      1.89 o 
   1   6   2       29.71       23.68      3.94 o 
   2   6   2      134.78      125.54      6.78 o 
   3   6   2       30.03       33.45      4.25 o 
   4   6   2       27.17       28.30      4.01 o 
   5   6   2        7.61        5.03      1.75 o 
   6   6   2        3.51        6.57      3.32 o 
   7   6   2       41.01       56.55      9.82 o 
   8   6   2        0.37       21.31     14.96 o 
  -7   7   2        1.82        1.05      5.22 o 
  -6   7   2        1.22        5.08      5.29 o 
  -5   7   2        3.50       10.71      8.98 o 
  -4   7   2       40.60       42.52      5.10 o 
  -3   7   2        7.39        3.51      3.99 o 
  -2   7   2       39.23       40.98      5.53 o 
  -1   7   2       26.73       27.70      4.00 o 
   0   7   2       12.80       16.12      2.35 o 
   1   7   2       14.02       11.48      2.84 o 
   2   7   2       27.23       22.26      3.42 o 
   3   7   2        0.06        1.18      2.11 o 
   4   7   2        6.56        4.94      2.59 o 
   5   7   2        5.18       11.75      6.42 o 
   6   7   2        3.41       13.22      6.49 o 
   7   7   2        0.31        9.94     10.63 o 
  -5   8   2        8.20       10.92      6.67 o 
  -4   8   2        0.36        0.70      3.40 o 
  -3   8   2        1.32       -4.54      4.54 o 
  -2   8   2        6.67       11.32      4.38 o 
  -1   8   2       11.57       15.49      7.60 o 
   0   8   2        3.83       -0.66      2.84 o 
   1   8   2        5.08        5.60      2.58 o 
   2   8   2        9.26        9.56      3.56 o 
   3   8   2        8.58        9.21      2.95 o 
   4   8   2        6.04        9.24      3.65 o 
  -3  -8   3        4.28       13.39      6.35 o 
  -2  -8   3        0.11        7.97      4.46 o 
  -1  -8   3        7.08       -3.14      3.15 o 
   0  -8   3       12.77       13.92      5.47 o 
   1  -8   3        8.30        3.24      3.96 o 
   2  -8   3        3.91       16.69      5.93 o 
   3  -8   3        0.54       19.98      6.11 o 
   4  -8   3        2.87        1.49      5.63 o 
  -4  -7   3        9.38       10.74      2.92 o 
  -3  -7   3       15.06        8.51      4.07 o 
  -2  -7   3        6.89        6.46      3.55 o 
  -1  -7   3       16.63       24.29      4.02 o 
   0  -7   3       22.87       22.17      4.32 o 
   1  -7   3       12.54       17.99      2.87 o 
   2  -7   3        5.62        6.54      4.84 o 
   3  -7   3       11.50       13.96      3.72 o 
   4  -7   3        0.53        0.62      8.15 o 
   5  -7   3        1.91       -5.61      5.61 o 
   6  -7   3        1.29       -8.40      9.91 o 
  -5  -6   3        4.08        0.37      2.82 o 
  -4  -6   3       49.42       58.62      6.50 o 
  -3  -6   3        1.96        6.17      3.71 o 
  -2  -6   3       50.07       54.33      6.44 o 
  -1  -6   3        7.61       10.18      3.26 o 
   0  -6   3        4.38        4.95      2.86 o 
   1  -6   3       52.47       56.18      4.48 o 
   2  -6   3       79.48       85.52      5.06 o 
   3  -6   3       27.15       34.72      5.82 o 
   4  -6   3       18.19       22.63      3.05 o 
   5  -6   3        8.48       11.37      2.97 o 
   6  -6   3        6.21        3.11      3.77 o 
   7  -6   3       11.90        8.80      6.22 o 
   8  -6   3        3.31        4.23     10.47 o 
  -6  -5   3        7.46        8.45      1.78 o 
  -5  -5   3       48.89       52.21      9.35 o 
  -4  -5   3        3.99        5.22      3.10 o 
  -3  -5   3        3.61        7.67      4.57 o 
  -2  -5   3      112.94      116.25      7.44 o 
  -1  -5   3       20.65       19.88      4.65 o 
   0  -5   3       82.79       99.23      6.70 o 
   1  -5   3     1117.30     1114.57     46.98 o 
   2  -5   3       20.05       12.78      5.09 o 
   3  -5   3       13.50        9.91      4.41 o 
   4  -5   3      116.12      117.84      5.20 o 
   5  -5   3       54.18       53.09      6.46 o 
   6  -5   3       47.80       58.85      5.39 o 
   7  -5   3        6.05        1.08      3.62 o 
   8  -5   3       17.38       11.26      4.77 o 
   9  -5   3        2.74        2.65      6.68 o 
  -9  -4   3        2.62        3.01      1.66 o 
  -6  -4   3      106.43       96.73      3.08 o 
  -5  -4   3       18.50       11.64      2.94 o 
  -4  -4   3       53.14       63.24      4.40 o 
  -3  -4   3       35.82       46.11      7.79 o 
  -2  -4   3       20.35       17.46      2.90 o 
  -1  -4   3      144.78      163.54      5.95 o 
   0  -4   3       71.89       78.25      6.26 o 
   1  -4   3       32.76       37.32      3.41 o 
   2  -4   3       32.57       36.54      5.81 o 
   3  -4   3        5.07        3.27      4.20 o 
   4  -4   3        3.32        5.28      2.76 o 
   5  -4   3       15.10       16.96      4.53 o 
   6  -4   3        0.66       -1.23      2.85 o 
   7  -4   3       39.55       31.63      7.38 o 
   8  -4   3       10.38       12.59      3.55 o 
   9  -4   3        0.01        8.19      5.60 o 
  10  -4   3        1.18        0.55      5.03 o 
 -11  -3   3        0.13        5.21      3.29 o 
 -10  -3   3        2.72        6.91      2.95 o 
  -9  -3   3        9.18        4.96      2.54 o 
  -8  -3   3       61.63       66.65      6.40 o 
  -7  -3   3      138.65      133.25      5.22 o 
  -6  -3   3        5.91        5.14      1.20 o 
  -5  -3   3       63.60       53.72      1.90 o 
  -4  -3   3       17.14       21.55      2.31 o 
  -3  -3   3      383.66      397.62      9.15 o 
  -2  -3   3      116.63      130.65      3.88 o 
  -1  -3   3      316.31      288.90      6.78 o 
   0  -3   3      195.98      203.58      8.34 o 
   1  -3   3        3.48        6.95      2.49 o 
   2  -3   3      172.61      189.20      7.02 o 
   3  -3   3      126.07      126.90      5.51 o 
   4  -3   3       54.50       50.59      5.58 o 
   5  -3   3       51.29       44.00      5.81 o 
   6  -3   3       34.86       37.26      4.16 o 
   7  -3   3       49.64       45.29      7.06 o 
   8  -3   3       29.96       37.68      6.43 o 
   9  -3   3        6.03        4.66      3.15 o 
  10  -3   3        5.31        5.71      3.24 o 
  11  -3   3        0.36       10.53     12.88 o 
 -12  -2   3        0.04        8.14      4.36 o 
 -11  -2   3        1.82        5.90      2.99 o 
 -10  -2   3        0.55       -1.80      1.81 o 
  -9  -2   3        6.36        4.73      2.17 o 
  -8  -2   3      102.26       97.75      4.09 o 
  -7  -2   3       38.62       37.48      1.76 o 
  -6  -2   3       29.40       35.09      3.08 o 
  -5  -2   3       74.34       71.79      3.33 o 
  -4  -2   3       79.44       67.92      8.08 o 
  -3  -2   3      234.26      206.17      6.54 o 
  -2  -2   3      111.61      114.35     12.42 o 
  -1  -2   3      185.44      174.27     18.79 o 
   0  -2   3       71.83       68.84      8.36 o 
   1  -2   3      216.80      187.64     17.04 o 
   2  -2   3      284.90      307.94      7.90 o 
   3  -2   3       54.83       50.10      4.34 o 
   4  -2   3        3.50        7.48      3.70 o 
   5  -2   3       67.88       71.41      4.40 o 
   6  -2   3       13.70       15.34      2.69 o 
   7  -2   3       18.94       23.53      3.53 o 
   8  -2   3       17.78       26.96      3.87 o 
   9  -2   3       25.65       22.02      4.42 o 
  10  -2   3        1.41        0.58      3.32 o 
  11  -2   3        5.02       10.62      5.60 o 
 -12  -1   3        1.46       -0.47      3.44 o 
 -11  -1   3        2.63        1.83      2.87 o 
 -10  -1   3        6.51        5.17      2.23 o 
  -9  -1   3       17.11       19.55      2.48 o 
  -8  -1   3       45.45       35.78     13.75 o 
  -7  -1   3       65.75       69.04      7.63 o 
  -6  -1   3      163.75      168.87      5.75 o 
  -5  -1   3      438.65      481.92     15.12 o 
  -4  -1   3      186.92      210.10      6.27 o 
  -3  -1   3      454.73      392.82     19.68 o 
  -2  -1   3      601.64      576.76     16.76 o 
  -1  -1   3      426.25      368.38     22.79 o 
   0  -1   3     3177.83     3081.55     92.00 o 
   1  -1   3      150.60      172.95     17.34 o 
   2  -1   3      900.40      901.52     23.32 o 
   3  -1   3       80.97       72.09     10.47 o 
   4  -1   3      110.78      100.80      4.91 o 
   5  -1   3      100.65      103.82      3.90 o 
   6  -1   3       54.97       65.38      6.95 o 
   7  -1   3       54.33       65.39      6.11 o 
   8  -1   3       19.93       34.18     10.70 o 
   9  -1   3        6.93       10.43      4.60 o 
  10  -1   3        4.67        1.33      4.71 o 
  11  -1   3        3.28        1.63      4.80 o 
  12  -1   3        0.52        3.36      5.44 o 
 -13   0   3        0.24       10.03      8.13 o 
 -12   0   3        9.62        7.52      9.16 o 
 -11   0   3        0.13        1.10      2.18 o 
 -10   0   3        1.68        5.31      2.07 o 
  -9   0   3       19.97       17.21      2.98 o 
  -8   0   3       10.88        7.82      2.36 o 
  -7   0   3        3.93        3.29      2.04 o 
  -6   0   3      179.84      155.72      6.17 o 
  -5   0   3      780.26      822.21     19.60 o 
  -4   0   3      514.28      490.55     11.88 o 
  -3   0   3      865.78      899.68     24.71 o 
  -2   0   3      288.65      284.25      9.57 o 
  -1   0   3       52.22       34.78      6.66 o 
   0   0   3     5325.85     5191.46    181.34 o 
   1   0   3     2405.02     2288.22     65.56 o 
   2   0   3      925.49     1079.36     26.09 o 
   3   0   3       15.81        8.05      2.94 o 
   4   0   3       35.74       42.69      5.50 o 
   5   0   3      215.35      203.28      7.64 o 
   6   0   3      173.49      215.39      7.89 o 
   7   0   3       17.71       14.93      3.25 o 
   8   0   3       88.12       88.37      5.54 o 
   9   0   3        5.51        5.24      3.85 o 
  10   0   3        9.48        8.93      4.25 o 
  11   0   3        3.20        8.38      2.25 o 
  12   0   3        1.11        8.86      5.31 o 
 -12   1   3        1.46        5.93      3.08 o 
 -11   1   3        2.64        1.78      2.93 o 
 -10   1   3        6.47        7.80      2.24 o 
  -9   1   3       17.11       26.39      8.40 o 
  -8   1   3       45.42       41.74     12.33 o 
  -7   1   3       65.68       73.71      7.72 o 
  -6   1   3      163.96      172.08      7.80 o 
  -5   1   3      438.34      494.57      9.10 o 
  -4   1   3      187.12      191.97      5.93 o 
  -3   1   3      454.41      421.43     27.60 o 
  -2   1   3      601.64      575.55     16.13 o 
  -1   1   3      426.64      367.12      8.76 o 
   0   1   3     3177.47     3160.38    106.47 o 
   1   1   3      150.48      188.57     16.41 o 
   2   1   3      900.67      875.85     27.05 o 
   3   1   3       81.07       80.68      6.78 o 
   4   1   3      110.78       97.00      4.49 o 
   5   1   3      100.70      109.05     24.60 o 
   6   1   3       54.93       55.67      3.17 o 
   7   1   3       54.31       54.42      3.24 o 
   8   1   3       19.96       10.34      3.11 o 
   9   1   3        6.93        4.92      4.58 o 
  10   1   3        4.67        6.22      3.03 o 
  11   1   3        3.30        9.47      4.64 o 
  12   1   3        0.53        3.93     10.98 o 
 -12   2   3        0.04        3.41      3.71 o 
 -11   2   3        1.82        6.45      3.91 o 
 -10   2   3        0.56        1.43      4.07 o 
  -9   2   3        6.34        4.99      3.40 o 
  -8   2   3      102.13       96.30      6.30 o 
  -7   2   3       38.60       47.57     10.55 o 
  -6   2   3       29.48       34.78      5.28 o 
  -5   2   3       74.48       66.59      4.79 o 
  -4   2   3       79.29       71.03      2.57 o 
  -3   2   3      234.07      198.61      4.64 o 
  -2   2   3      111.56      111.47      4.93 o 
  -1   2   3      185.14      186.51      9.94 o 
   0   2   3       72.20       70.26      9.71 o 
   1   2   3      216.67      207.93     13.07 o 
   2   2   3      284.81      307.59     12.16 o 
   3   2   3       54.83       47.11      5.54 o 
   4   2   3        3.51        8.34      2.97 o 
   5   2   3       67.79       67.76      5.40 o 
   6   2   3       13.70       17.33      2.93 o 
   7   2   3       18.89       18.13      2.33 o 
   8   2   3       17.74       17.53      2.99 o 
   9   2   3       25.64       21.98     18.03 o 
  10   2   3        1.40        0.38      3.96 o 
  11   2   3        5.00       -3.94      7.72 o 
 -12   3   3        2.65        3.02      9.75 o 
 -11   3   3        0.13        6.55      5.62 o 
 -10   3   3        2.73        5.38      3.52 o 
  -9   3   3        9.17        8.97      3.41 o 
  -8   3   3       61.62       64.10     20.49 o 
  -7   3   3      138.57      148.17     10.22 o 
  -6   3   3        5.96        5.43      3.39 o 
  -5   3   3       63.55       60.06      6.63 o 
  -4   3   3       17.21       16.85      3.44 o 
  -3   3   3      383.65      397.31     13.51 o 
  -2   3   3      116.73      118.40      5.08 o 
  -1   3   3      316.28      299.15      7.23 o 
   0   3   3      196.19      186.16      4.77 o 
   1   3   3        3.50        6.81      3.12 o 
   2   3   3      172.47      185.77      6.60 o 
   3   3   3      126.44      125.17      9.51 o 
   4   3   3       54.40       52.59      7.07 o 
   5   3   3       51.36       56.85     13.43 o 
   6   3   3       34.87       29.18      9.66 o 
   7   3   3       49.68       51.17      5.84 o 
   8   3   3       29.94       23.66     20.09 o 
   9   3   3        6.03        9.77      5.12 o 
  10   3   3        5.32        8.81      7.97 o 
  11   3   3        0.35        5.41     10.78 o 
 -11   4   3        0.80        9.30      7.97 o 
 -10   4   3        7.02       13.58      4.03 o 
  -9   4   3        2.64        0.21      5.29 o 
  -8   4   3        0.96        5.53      5.26 o 
  -7   4   3        5.12        9.24      3.79 o 
  -6   4   3      106.34      111.44      9.96 o 
  -5   4   3       18.40       14.63      3.84 o 
  -4   4   3       53.05       60.94      4.23 o 
  -3   4   3       35.91       45.41      6.83 o 
  -2   4   3       20.45       20.87      1.40 o 
  -1   4   3      144.75      165.29      3.71 o 
   0   4   3       72.00       75.48      2.77 o 
   1   4   3       32.69       34.43      2.34 o 
   2   4   3       32.58       32.65      3.38 o 
   3   4   3        5.08        3.78      1.62 o 
   4   4   3        3.32        3.87      2.13 o 
   5   4   3       15.11       11.70      1.71 o 
   6   4   3        0.66        0.11      1.16 o 
   7   4   3       39.55       60.86     10.06 o 
   8   4   3       10.44       20.90      9.33 o 
   9   4   3        0.01        2.54      7.14 o 
  10   4   3        1.18        0.07      6.75 o 
 -10   5   3        1.52        0.53      9.59 o 
  -9   5   3        3.18        5.47      4.28 o 
  -8   5   3        4.22        1.98      3.31 o 
  -7   5   3        2.03        2.63      4.81 o 
  -6   5   3        7.47        5.95      4.24 o 
  -5   5   3       48.90       44.84      5.62 o 
  -4   5   3        3.99        3.93      3.45 o 
  -3   5   3        3.63       10.11      4.89 o 
  -2   5   3      112.81      109.61      8.21 o 
  -1   5   3       20.78       26.54      2.23 o 
   0   5   3       82.82       85.05      3.01 o 
   1   5   3     1117.03     1133.79     20.41 o 
   2   5   3       20.08       21.66      2.77 o 
   3   5   3       13.50       14.21      1.53 o 
   4   5   3      116.15      125.59      6.76 o 
   5   5   3       54.14       53.74      4.58 o 
   6   5   3       47.79       44.11      7.67 o 
   7   5   3        6.04        3.42      3.53 o 
   8   5   3       17.38       27.85      8.15 o 
   9   5   3        2.73        8.31      4.54 o 
  -9   6   3        1.98       -0.11      9.22 o 
  -8   6   3        1.55        2.41      4.56 o 
  -7   6   3        4.08        4.68      9.70 o 
  -6   6   3        5.74        3.06      3.42 o 
  -5   6   3        4.07        3.72      7.33 o 
  -4   6   3       49.45       53.71      8.81 o 
  -3   6   3        1.95        1.51      2.69 o 
  -2   6   3       50.12       48.26      7.00 o 
  -1   6   3        7.60        7.89      1.98 o 
   0   6   3        4.37        6.33      2.15 o 
   1   6   3       52.50       59.10      3.37 o 
   2   6   3       79.32       78.64      4.37 o 
   3   6   3       27.15       27.97      4.70 o 
   4   6   3       18.16       16.73      4.07 o 
   5   6   3        8.49        4.10      1.81 o 
   6   6   3        6.18        7.92      3.56 o 
   7   6   3       11.91       11.14      7.33 o 
   8   6   3        3.30        8.52      7.76 o 
  -7   7   3       29.59       29.93     13.38 o 
  -6   7   3        6.07       -5.85      5.85 o 
  -5   7   3       11.41       25.33     11.21 o 
  -4   7   3        9.35        4.11      3.62 o 
  -3   7   3       15.09       10.01      3.40 o 
  -2   7   3        6.94        8.15      3.72 o 
  -1   7   3       16.68       14.80      2.69 o 
   0   7   3       22.84       21.11      2.08 o 
   1   7   3       12.55        7.11      2.87 o 
   2   7   3        5.64        6.15      1.72 o 
   3   7   3       11.44        7.79      2.92 o 
   4   7   3        0.54        0.43      1.47 o 
   5   7   3        1.90       -4.71      8.45 o 
   6   7   3        1.29       -2.34      4.20 o 
  -5   8   3        0.18       -1.33      4.41 o 
  -4   8   3       17.69        7.13      3.99 o 
  -3   8   3        4.27        3.06      3.60 o 
  -2   8   3        0.12        6.59      4.06 o 
  -1   8   3        7.12        5.39      4.65 o 
   0   8   3       12.77       13.00      5.59 o 
   1   8   3        8.29        9.08      3.36 o 
   2   8   3        3.90        4.88      3.52 o 
   3   8   3        0.53        1.01      3.48 o 
   4   8   3        2.87        2.84      6.95 o 
  -4  -8   4        1.83        5.13      3.32 o 
  -3  -8   4        0.91        7.15      4.22 o 
  -2  -8   4        0.12        5.46      6.27 o 
  -1  -8   4        9.99        6.26      6.19 o 
   0  -8   4        2.54        7.40      6.46 o 
   1  -8   4        2.81        6.91      5.39 o 
   2  -8   4        6.38        2.51      3.38 o 
   3  -8   4        0.71       -2.05      5.24 o 
  -5  -7   4        5.67        1.24      7.88 o 
  -4  -7   4        8.36       11.76      4.76 o 
  -3  -7   4        2.74        2.67      3.12 o 
  -2  -7   4        0.38       -0.15      4.71 o 
  -1  -7   4        8.03        9.34      3.04 o 
   0  -7   4       22.23       23.63      5.08 o 
   1  -7   4        3.42       14.70      9.53 o 
   2  -7   4        3.80        4.27      5.63 o 
   3  -7   4       11.71       14.79      6.05 o 
   4  -7   4        6.88       14.07     10.26 o 
   5  -7   4        3.71       -3.85      9.04 o 
   6  -7   4        1.45        2.76      5.58 o 
  -6  -6   4       28.04       10.50      3.63 o 
  -5  -6   4        1.26        4.23      4.82 o 
  -4  -6   4        1.46        1.10      2.22 o 
  -3  -6   4       11.95       15.93      4.89 o 
  -2  -6   4       72.01       80.97      5.80 o 
  -1  -6   4       97.06      121.34      9.07 o 
   0  -6   4       69.44       79.62      7.79 o 
   1  -6   4        5.40        7.63      4.61 o 
   2  -6   4       89.41      106.11     11.06 o 
   3  -6   4       15.29       12.84      4.29 o 
   4  -6   4       17.30       15.13      5.83 o 
   5  -6   4        6.26       -0.54      3.35 o 
   6  -6   4        6.35        3.15      5.01 o 
   7  -6   4        3.89        1.21      6.63 o 
   8  -6   4        3.15        3.91      6.59 o 
  -7  -5   4       11.56        4.94      1.17 o 
  -6  -5   4       61.68       59.22     10.30 o 
  -5  -5   4        0.80        4.74      2.62 o 
  -4  -5   4      145.00      150.12      5.32 o 
  -3  -5   4       25.76       22.06      3.70 o 
  -2  -5   4       18.86       20.66      3.55 o 
  -1  -5   4      707.03      718.96     17.94 o 
   0  -5   4       51.73       53.32      3.77 o 
   1  -5   4       23.44       40.39      5.34 o 
   2  -5   4       18.20       19.75      6.43 o 
   3  -5   4      274.68      269.80     10.47 o 
   4  -5   4       16.88       14.01      4.02 o 
   5  -5   4        5.28        0.92      5.14 o 
   6  -5   4       29.69       22.94      5.01 o 
   7  -5   4        3.66       -1.23      5.61 o 
   8  -5   4        1.18       -0.04      3.49 o 
   9  -5   4        5.21        5.94      6.33 o 
  -7  -4   4       91.31       53.29     20.62 o 
  -6  -4   4      163.40      186.93     14.40 o 
  -5  -4   4       52.81       52.85     12.49 o 
  -4  -4   4        6.56        7.31      3.26 o 
  -3  -4   4        6.98        8.14      2.00 o 
  -2  -4   4      133.19      126.58      4.62 o 
  -1  -4   4       70.33       76.40      4.45 o 
   0  -4   4      237.91      224.25      7.77 o 
   1  -4   4       12.47       11.07      4.20 o 
   2  -4   4       12.63       11.43      3.27 o 
   3  -4   4       45.55       51.65      6.09 o 
   4  -4   4       13.10        9.60      4.77 o 
   5  -4   4        1.60        4.28      5.66 o 
   6  -4   4       47.98       43.95      7.28 o 
   7  -4   4       12.17       13.70      6.74 o 
   8  -4   4        3.59        3.29      5.62 o 
   9  -4   4       11.43       16.35      3.97 o 
  10  -4   4        4.67       10.46     10.76 o 
 -11  -3   4        0.09        1.84      3.03 o 
 -10  -3   4        8.23        9.31      2.99 o 
  -9  -3   4        3.45       -0.47      2.10 o 
  -8  -3   4        0.53        0.89      1.78 o 
  -7  -3   4       18.25       16.47      2.13 o 
  -6  -3   4      132.80      122.13      7.93 o 
  -5  -3   4        6.64        7.44      4.23 o 
  -4  -3   4        1.21        2.89      1.90 o 
  -3  -3   4       65.02       71.82      9.29 o 
  -2  -3   4      129.16      140.30      8.82 o 
  -1  -3   4      124.81      117.72      3.54 o 
   0  -3   4      124.33      122.01      3.61 o 
   1  -3   4      106.60      110.73      4.34 o 
   2  -3   4       95.77       91.09      6.82 o 
   3  -3   4       39.29       36.33      3.26 o 
   4  -3   4       40.96       61.31      8.88 o 
   5  -3   4       12.41       12.95      4.78 o 
   6  -3   4        6.70       11.76      2.89 o 
   7  -3   4       42.46       41.88      5.17 o 
   8  -3   4       23.45       39.75      9.01 o 
   9  -3   4       41.64       65.52     13.78 o 
  10  -3   4        1.19       -3.74      3.74 o 
 -12  -2   4        1.18        3.17      4.63 o 
 -11  -2   4        0.43        2.93      3.60 o 
 -10  -2   4        0.04        6.08      5.43 o 
  -9  -2   4       42.54       27.85      8.07 o 
  -8  -2   4       36.94       25.50      5.91 o 
  -7  -2   4      202.72      193.62      7.19 o 
  -6  -2   4      117.91      124.35     13.02 o 
  -5  -2   4       29.52       34.53      3.62 o 
  -4  -2   4       58.53       65.33      3.36 o 
  -3  -2   4      107.90      108.69      4.31 o 
  -2  -2   4      323.81      311.49     14.08 o 
  -1  -2   4      270.13      276.35      9.87 o 
   0  -2   4      781.74      789.57     29.60 o 
   1  -2   4       45.92       44.61      4.78 o 
   2  -2   4      328.73      312.26      8.24 o 
   3  -2   4      348.26      340.20     12.59 o 
   4  -2   4       16.12       16.69      2.38 o 
   5  -2   4       15.91       20.79      3.43 o 
   6  -2   4       20.67       21.94      3.05 o 
   7  -2   4       16.20       16.89      3.92 o 
   8  -2   4      106.86      124.09      6.04 o 
   9  -2   4        1.04       -0.64      4.40 o 
  10  -2   4        0.98       -0.20      4.08 o 
  11  -2   4        6.90        6.26      5.47 o 
 -12  -1   4        1.16        1.64      3.36 o 
 -11  -1   4        0.51       -0.32      1.39 o 
 -10  -1   4        9.94        6.23      1.84 o 
  -9  -1   4        7.14        8.25      2.11 o 
  -8  -1   4       98.40       97.90      9.04 o 
  -7  -1   4      238.21      221.36      7.95 o 
  -6  -1   4      135.02      129.50      8.82 o 
  -5  -1   4       87.18       99.82      4.72 o 
  -4  -1   4       33.52       26.41      4.03 o 
  -3  -1   4      345.59      325.00      9.41 o 
  -2  -1   4      480.59      498.76     27.49 o 
  -1  -1   4       39.25       46.42      8.56 o 
   0  -1   4     3041.95     3049.45     92.32 o 
   1  -1   4     1443.19     1448.39     39.25 o 
   2  -1   4      268.62      274.05     23.82 o 
   3  -1   4       41.21       33.84      3.27 o 
   4  -1   4      259.15      254.88      7.97 o 
   5  -1   4      114.67      131.21      6.65 o 
   6  -1   4       35.05       37.28      2.82 o 
   7  -1   4        3.80        4.38      2.57 o 
   8  -1   4        3.30        6.51      2.88 o 
   9  -1   4        7.33        4.77      4.86 o 
  10  -1   4        0.92        5.98      5.05 o 
  11  -1   4        0.76       10.89      8.89 o 
 -12   0   4        1.81        1.80      3.44 o 
 -11   0   4        0.57        4.91      2.49 o 
 -10   0   4        0.02       -0.30      2.66 o 
  -9   0   4        0.61        2.41      1.84 o 
  -8   0   4       19.80       25.27      5.90 o 
  -7   0   4       48.19       50.46      6.60 o 
  -6   0   4        0.09       -0.11      1.90 o 
  -5   0   4      185.53      207.67      6.69 o 
  -4   0   4      297.22      278.54      6.91 o 
  -3   0   4        2.84        1.33      3.15 o 
  -2   0   4       53.82       75.28      4.87 o 
  -1   0   4      442.28      411.41     12.44 o 
   0   0   4     3645.25     3614.43    121.54 o 
   1   0   4        0.20        4.55      2.50 o 
   2   0   4      358.34      307.05     13.67 o 
   3   0   4       11.57       12.48      2.78 o 
   4   0   4       58.13       51.35      4.71 o 
   5   0   4      146.42      146.64      7.39 o 
   6   0   4       20.79       25.34      4.32 o 
   7   0   4        3.67        4.72      1.85 o 
   8   0   4       71.45       81.25      5.92 o 
   9   0   4        7.34       10.67      4.52 o 
  10   0   4        4.11        5.54      4.33 o 
  11   0   4        2.10        3.66      4.19 o 
 -12   1   4        1.17        1.54      2.10 o 
 -11   1   4        0.51        0.07      6.32 o 
 -10   1   4        9.95        4.52      3.97 o 
  -9   1   4        7.18       10.62      4.21 o 
  -8   1   4       98.35      118.41      7.30 o 
  -7   1   4      238.51      229.72     12.18 o 
  -6   1   4      135.12      131.04      6.55 o 
  -5   1   4       87.11      100.85      5.05 o 
  -4   1   4       33.71       27.77      2.16 o 
  -3   1   4      345.20      327.45     10.79 o 
  -2   1   4      480.86      537.80     38.79 o 
  -1   1   4       39.01       43.05      8.69 o 
   0   1   4     3042.51     3085.25     93.47 o 
   1   1   4     1442.75     1444.12     35.83 o 
   2   1   4      268.43      265.54     18.80 o 
   3   1   4       41.44       32.18      9.63 o 
   4   1   4      259.20      249.24      9.69 o 
   5   1   4      114.64      109.81      6.77 o 
   6   1   4       35.17       35.74      3.95 o 
   7   1   4        3.82        2.76      1.73 o 
   8   1   4        3.29        4.85      3.05 o 
   9   1   4        7.32        8.82      3.46 o 
  10   1   4        0.92        3.24      4.33 o 
  11   1   4        0.75        2.98      7.23 o 
 -12   2   4        1.18       13.93      5.41 o 
 -11   2   4        0.43        0.49      4.39 o 
 -10   2   4        0.04        1.06      8.58 o 
  -9   2   4       42.43       54.15     10.55 o 
  -8   2   4       36.97       43.87     18.39 o 
  -7   2   4      202.45      175.66      8.16 o 
  -6   2   4      117.91      123.73      5.25 o 
  -5   2   4       29.46       36.33      3.11 o 
  -4   2   4       58.57       63.38      5.47 o 
  -3   2   4      108.13      107.72      9.74 o 
  -2   2   4      323.44      304.63      9.42 o 
  -1   2   4      270.03      266.76     10.31 o 
   0   2   4      781.99      776.80     17.51 o 
   1   2   4       45.93       47.31     12.08 o 
   2   2   4      328.82      308.89     12.10 o 
   3   2   4      347.94      343.25      9.35 o 
   4   2   4       16.15       12.77      3.47 o 
   5   2   4       15.90       15.39      5.58 o 
   6   2   4       20.63       14.93      6.13 o 
   7   2   4       16.22       29.02      5.20 o 
   8   2   4      106.81      105.19      5.04 o 
   9   2   4        1.05        3.31      4.17 o 
  10   2   4        0.99       -6.56      6.56 o 
  11   2   4        6.89       13.77      9.05 o 
 -12   3   4        0.09       11.42      6.70 o 
 -11   3   4        0.09        6.45      6.52 o 
 -10   3   4        8.20        9.23      5.80 o 
  -9   3   4        3.46        3.55      2.95 o 
  -8   3   4        0.53        0.50      2.56 o 
  -7   3   4       18.22       18.05      3.34 o 
  -6   3   4      132.97      126.98      9.62 o 
  -5   3   4        6.57       11.90      4.25 o 
  -4   3   4        1.19        3.03      1.16 o 
  -3   3   4       64.81       75.14      3.54 o 
  -2   3   4      128.83      138.01      3.95 o 
  -1   3   4      125.00      129.43      4.91 o 
   0   3   4      124.39      118.51      6.17 o 
   1   3   4      106.50      100.47      4.77 o 
   2   3   4       95.86       92.22      5.43 o 
   3   3   4       39.33       43.47      4.01 o 
   4   3   4       40.97       41.41      3.92 o 
   5   3   4       12.36       13.45      3.12 o 
   6   3   4        6.74        9.59      4.28 o 
   7   3   4       42.45       52.30     21.05 o 
   8   3   4       23.49       13.01      2.19 o 
   9   3   4       41.60       73.43     11.16 o 
  10   3   4        1.18        5.24      4.83 o 
 -11   4   4        1.16        9.45      3.99 o 
 -10   4   4        5.97        6.74      3.72 o 
  -9   4   4       16.60       20.61      8.70 o 
  -8   4   4       17.41       13.73      5.01 o 
  -7   4   4       91.38       94.81      6.23 o 
  -6   4   4      163.48      176.88     16.00 o 
  -5   4   4       52.67       54.00      7.74 o 
  -4   4   4        6.59        7.12      2.81 o 
  -3   4   4        7.00        4.53      5.99 o 
  -2   4   4      132.91      131.09      4.67 o 
  -1   4   4       70.42       68.99      3.09 o 
   0   4   4      237.92      225.96      6.41 o 
   1   4   4       12.47       13.50      2.02 o 
   2   4   4       12.66       17.72      2.20 o 
   3   4   4       45.64       42.82     10.26 o 
   4   4   4       13.15        4.94      4.71 o 
   5   4   4        1.61        3.14      2.29 o 
   6   4   4       48.02       35.49      7.22 o 
   7   4   4       12.19        9.73      1.73 o 
   8   4   4        3.58        4.10      3.68 o 
   9   4   4       11.44        3.16      6.56 o 
  10   4   4        4.69        2.82      4.92 o 
 -10   5   4        0.18       -1.55      6.26 o 
  -9   5   4        0.24        2.03      4.03 o 
  -8   5   4        2.30       -1.96      5.93 o 
  -7   5   4       11.57       12.02      5.37 o 
  -6   5   4       61.63       61.81      6.76 o 
  -5   5   4        0.81        1.69      3.83 o 
  -4   5   4      145.10      155.35      8.62 o 
  -3   5   4       25.74       22.83      6.09 o 
  -2   5   4       18.93       21.39      1.81 o 
  -1   5   4      707.05      699.90     12.00 o 
   0   5   4       51.75       52.03      2.33 o 
   1   5   4       23.41       24.32      3.88 o 
   2   5   4       18.19       21.54      2.01 o 
   3   5   4      274.64      272.05     11.05 o 
   4   5   4       16.92       15.82      2.60 o 
   5   5   4        5.28        8.94      2.27 o 
   6   5   4       29.73       19.93      3.02 o 
   7   5   4        3.69        9.19      4.16 o 
   8   5   4        1.18       -3.89      4.35 o 
   9   5   4        5.21       -8.56      8.56 o 
  -9   6   4        1.20       -1.36      6.06 o 
  -8   6   4       21.72       15.98      7.28 o 
  -7   6   4       18.07        8.80     10.95 o 
  -6   6   4       27.99       26.68      4.52 o 
  -5   6   4        1.26       -3.43      5.82 o 
  -4   6   4        1.46        6.03      4.68 o 
  -3   6   4       11.91       10.48      3.35 o 
  -2   6   4       72.06       83.76     10.78 o 
  -1   6   4       97.04      105.43      3.78 o 
   0   6   4       69.38       73.53      4.95 o 
   1   6   4        5.41        4.74      1.63 o 
   2   6   4       89.50       87.44      4.25 o 
   3   6   4       15.27       14.48      3.47 o 
   4   6   4       17.26       13.06      3.41 o 
   5   6   4        6.26        2.26      2.36 o 
   6   6   4        6.35       22.74      8.36 o 
   7   6   4        3.90        6.88      4.73 o 
   8   6   4        3.15       17.89      5.83 o 
  -7   7   4        4.67        2.37      7.19 o 
  -6   7   4        5.21        1.45      4.56 o 
  -5   7   4        5.68        1.28      6.10 o 
  -4   7   4        8.32        5.09      4.62 o 
  -3   7   4        2.75        3.57      3.19 o 
  -2   7   4        0.37        3.01      2.85 o 
  -1   7   4        8.01        6.58      2.27 o 
   0   7   4       22.23       32.30      3.57 o 
   1   7   4        3.45        2.03      2.09 o 
   2   7   4        3.79        1.85      2.11 o 
   3   7   4       11.71        8.19      2.67 o 
   4   7   4        6.88        6.70      2.73 o 
   5   7   4        3.73       -0.20      3.38 o 
   6   7   4        1.44        0.07      4.09 o 
  -4   8   4        1.83        0.78      3.84 o 
  -3   8   4        0.89       -0.15      4.44 o 
  -2   8   4        0.13        2.29      4.16 o 
  -1   8   4       10.00       10.02      3.44 o 
   0   8   4        2.53       -3.39      3.56 o 
   1   8   4        2.82        0.22      2.59 o 
   2   8   4        6.38        9.05      4.08 o 
   3   8   4        0.71        2.03      3.15 o 
  -3  -8   5        0.73       11.71      7.87 o 
  -2  -8   5        1.73        1.32      3.33 o 
  -1  -8   5        2.82       11.09      9.75 o 
   0  -8   5        0.85        0.63      3.56 o 
   1  -8   5        9.63        8.54      6.54 o 
   2  -8   5        0.86        1.15      3.81 o 
  -6  -7   5        5.70        4.36      5.79 o 
  -5  -7   5       21.80       19.74      6.80 o 
  -4  -7   5        9.69       24.79      4.58 o 
  -3  -7   5        2.45       -0.25      4.91 o 
  -2  -7   5        8.51        8.94      4.81 o 
  -1  -7   5        0.35       -3.61      3.61 o 
   0  -7   5       16.90       12.04      4.89 o 
   1  -7   5        1.12        4.52      4.08 o 
   2  -7   5       45.02       55.83      7.88 o 
   3  -7   5        2.93        6.24      5.82 o 
   4  -7   5        4.37       14.84     11.67 o 
   5  -7   5        1.07       15.35     11.33 o 
  -7  -6   5        2.11       -3.96      4.78 o 
  -6  -6   5       13.18       15.14      8.77 o 
  -5  -6   5       33.63       31.45      4.59 o 
  -4  -6   5       13.53       10.51      3.92 o 
  -3  -6   5       41.95       42.18      4.86 o 
  -2  -6   5       98.29      100.77      6.31 o 
  -1  -6   5       18.58       19.36      5.82 o 
   0  -6   5       18.24       19.59      5.95 o 
   1  -6   5       14.41       17.96      4.10 o 
   2  -6   5      144.95      148.83      7.09 o 
   3  -6   5       22.94       31.50      4.62 o 
   4  -6   5        5.10        7.82      3.85 o 
   5  -6   5        6.25        1.74      4.44 o 
   6  -6   5       11.31        7.36      6.35 o 
   7  -6   5        4.61        2.84      3.65 o 
  -7  -5   5        0.55       -0.51      1.75 o 
  -6  -5   5      110.13      112.90     24.42 o 
  -5  -5   5        3.29        6.08      3.52 o 
  -4  -5   5       94.78      100.53      6.11 o 
  -3  -5   5       34.68       37.48      3.98 o 
  -2  -5   5       22.66       23.54      3.53 o 
  -1  -5   5       40.71       28.64      3.59 o 
   0  -5   5       25.43       31.72      3.05 o 
   1  -5   5      286.06      271.90     10.45 o 
   2  -5   5       17.11       18.54      5.38 o 
   3  -5   5      114.03      106.79      7.50 o 
   4  -5   5        6.97        9.87      5.32 o 
   5  -5   5        3.08        2.98      3.13 o 
   6  -5   5        0.15        2.94      3.49 o 
   7  -5   5        0.50        3.29      4.47 o 
   8  -5   5        3.13        0.07      4.79 o 
  -8  -4   5        6.46       -5.16      5.16 o 
  -7  -4   5        1.78       -1.88      5.42 o 
  -6  -4   5       91.71       90.50      8.33 o 
  -5  -4   5       47.83       44.99     11.64 o 
  -4  -4   5       57.26       58.60      7.61 o 
  -3  -4   5       23.15       29.60      3.87 o 
  -2  -4   5       73.92       84.31      7.22 o 
  -1  -4   5       31.47       31.44      4.34 o 
   0  -4   5       46.08       53.00      6.34 o 
   1  -4   5       41.28       38.28      4.26 o 
   2  -4   5      245.92      253.96      9.92 o 
   3  -4   5       13.67       12.20      5.14 o 
   4  -4   5       23.53       17.38      4.29 o 
   5  -4   5       14.40       11.39      3.46 o 
   6  -4   5       24.13       22.37      6.67 o 
   7  -4   5        5.70        2.12      3.65 o 
   8  -4   5        2.00        2.77      6.09 o 
   9  -4   5        0.19        3.01      6.87 o 
 -11  -3   5        0.01        0.74      2.63 o 
 -10  -3   5        3.74        1.18      1.85 o 
  -9  -3   5        0.92        0.65      1.37 o 
  -8  -3   5       67.28       66.28     10.16 o 
  -7  -3   5       57.87       57.63      4.30 o 
  -6  -3   5       60.81       62.82      4.48 o 
  -5  -3   5       24.48       25.40      2.67 o 
  -4  -3   5       12.32       11.53      2.50 o 
  -3  -3   5        3.44        7.74      2.06 o 
  -2  -3   5       25.08       26.00      3.61 o 
  -1  -3   5      149.44      140.95      5.88 o 
   0  -3   5       70.46       69.19     16.45 o 
   1  -3   5       24.01       33.30      5.63 o 
   2  -3   5       75.97       79.81      5.82 o 
   3  -3   5      199.95      213.75      9.86 o 
   4  -3   5        7.39        5.60      2.67 o 
   5  -3   5        0.26        2.06      4.05 o 
   6  -3   5       17.39       11.82      5.49 o 
   7  -3   5       49.74       50.32      7.35 o 
   8  -3   5       31.61       38.27      5.81 o 
   9  -3   5        2.64        4.23      5.37 o 
  10  -3   5        4.37        9.15      6.83 o 
 -12  -2   5        5.83        4.52      4.48 o 
 -11  -2   5        7.21       17.34      4.68 o 
 -10  -2   5        0.12        4.20      4.23 o 
  -9  -2   5       13.29        8.27      4.64 o 
  -8  -2   5       86.46       87.61      5.90 o 
  -7  -2   5      134.35      146.48     12.89 o 
  -6  -2   5       61.56       72.88      5.52 o 
  -5  -2   5       44.62       47.00      3.07 o 
  -4  -2   5       23.60       24.14      2.92 o 
  -3  -2   5      509.27      533.65     13.60 o 
  -2  -2   5       17.90       23.01      9.50 o 
  -1  -2   5      129.03      147.24      9.98 o 
   0  -2   5      240.30      283.43     11.60 o 
   1  -2   5      453.29      461.87     20.56 o 
   2  -2   5       27.29       29.20      3.91 o 
   3  -2   5       94.08       96.86      9.43 o 
   4  -2   5      101.51      108.30      4.87 o 
   5  -2   5       12.71       14.13      2.41 o 
   6  -2   5       22.89       15.22      3.72 o 
   7  -2   5       46.78       47.64      4.25 o 
   8  -2   5       22.49       29.89      4.13 o 
   9  -2   5       20.25       20.58      4.32 o 
  10  -2   5        5.67        2.08      3.67 o 
 -12  -1   5        5.17       15.88      4.22 o 
 -11  -1   5        0.60        1.40      1.98 o 
 -10  -1   5        5.48        4.07      2.68 o 
  -9  -1   5        6.55        4.90      1.98 o 
  -8  -1   5       11.14        9.71      2.03 o 
  -7  -1   5      141.48      144.64      7.03 o 
  -6  -1   5       28.08       23.19      4.59 o 
  -5  -1   5      973.32      954.68     22.17 o 
  -4  -1   5       11.24       14.91      2.96 o 
  -3  -1   5       16.98       15.44      3.05 o 
  -2  -1   5      566.97      540.93     27.09 o 
  -1  -1   5      175.15      164.87     11.17 o 
   0  -1   5     1025.91     1038.73     27.99 o 
   1  -1   5     1178.24     1200.90     39.57 o 
   2  -1   5      387.15      399.05     12.57 o 
   3  -1   5       42.54       38.05      4.64 o 
   4  -1   5       10.92       18.62      5.54 o 
   5  -1   5        3.20        3.20      2.50 o 
   6  -1   5       16.61       19.13      3.43 o 
   7  -1   5       20.54       24.29      3.65 o 
   8  -1   5       19.83       23.66      5.87 o 
   9  -1   5        0.22        2.04      5.17 o 
  10  -1   5       10.25        7.36      6.23 o 
  11  -1   5        0.01       -7.41     11.92 o 
 -12   0   5        0.25        4.37      8.17 o 
 -11   0   5        0.13        6.62      3.55 o 
 -10   0   5       17.99       19.54      4.08 o 
  -9   0   5        4.31        1.22      2.38 o 
  -8   0   5        6.81        5.77      2.36 o 
  -7   0   5        1.31        2.12      2.36 o 
  -6   0   5       16.87        8.29      5.10 o 
  -5   0   5        5.09        3.97      3.37 o 
  -4   0   5       11.57       12.05      2.80 o 
  -3   0   5        0.01        2.98      2.36 o 
  -2   0   5       21.95       22.59      4.90 o 
  -1   0   5        1.49        6.68      2.41 o 
   0   0   5       91.95       78.53      4.45 o 
   1   0   5      238.54      224.95      9.12 o 
   2   0   5       28.28       27.18      4.19 o 
   3   0   5      183.91      188.35      8.20 o 
   4   0   5       49.95       57.16      5.25 o 
   5   0   5        6.73       20.37      4.58 o 
   6   0   5        0.01        0.28      3.25 o 
   7   0   5        4.11        9.56      2.62 o 
   8   0   5        1.37        1.53      3.24 o 
   9   0   5        1.82        7.70      4.00 o 
  10   0   5       19.36       16.73      8.68 o 
  11   0   5        0.00        1.97      4.64 o 
 -12   1   5        5.17       15.07     10.40 o 
 -11   1   5        0.60        1.78      3.79 o 
 -10   1   5        5.48        6.48      2.72 o 
  -9   1   5        6.57        9.02      4.15 o 
  -8   1   5       11.12        8.40      3.33 o 
  -7   1   5      141.50      150.92      7.59 o 
  -6   1   5       28.18       27.92      2.51 o 
  -5   1   5      973.52      928.33     26.42 o 
  -4   1   5       11.17       12.90      2.89 o 
  -3   1   5       16.95       13.04      3.91 o 
  -2   1   5      567.03      532.94     14.57 o 
  -1   1   5      175.30      163.96     10.84 o 
   0   1   5     1025.78     1051.08     25.32 o 
   1   1   5     1178.92     1245.18     42.64 o 
   2   1   5      387.08      397.40     16.05 o 
   3   1   5       42.44       48.48      3.92 o 
   4   1   5       10.85       13.26      4.03 o 
   5   1   5        3.19        5.88      3.41 o 
   6   1   5       16.55       12.50      6.52 o 
   7   1   5       20.55       21.31      4.28 o 
   8   1   5       19.85       21.04      3.95 o 
   9   1   5        0.23        6.79      8.61 o 
  10   1   5       10.25       13.42      7.08 o 
  11   1   5        0.01        1.14     12.25 o 
 -12   2   5        5.82        7.90      5.63 o 
 -11   2   5        7.17       17.65     10.76 o 
 -10   2   5        0.12        5.06      4.57 o 
  -9   2   5       13.33       11.47      5.01 o 
  -8   2   5       86.44       94.61      9.69 o 
  -7   2   5      134.32      138.37      6.67 o 
  -6   2   5       61.47       68.40      4.04 o 
  -5   2   5       44.50       50.80      3.08 o 
  -4   2   5       23.61       20.29      3.23 o 
  -3   2   5      509.53      538.83     16.73 o 
  -2   2   5       17.85       16.26      3.10 o 
  -1   2   5      128.96      135.72      6.98 o 
   0   2   5      240.33      271.40     10.88 o 
   1   2   5      453.36      454.73     13.59 o 
   2   2   5       27.24       33.52      4.01 o 
   3   2   5       94.18       93.22      6.03 o 
   4   2   5      101.59      113.74      7.79 o 
   5   2   5       12.68       11.32      5.92 o 
   6   2   5       22.85       14.08      6.39 o 
   7   2   5       46.81       37.23      6.03 o 
   8   2   5       22.51       32.86      5.77 o 
   9   2   5       20.23       12.12      4.01 o 
  10   2   5        5.65        1.14      6.48 o 
 -12   3   5        1.01       30.69     14.80 o 
 -11   3   5        0.01       12.11      5.55 o 
 -10   3   5        3.75        8.01      3.41 o 
  -9   3   5        0.92        2.61     13.58 o 
  -8   3   5       67.13       66.21      5.11 o 
  -7   3   5       57.84       63.01     10.22 o 
  -6   3   5       60.72       71.23      5.00 o 
  -5   3   5       24.34       27.51      2.77 o 
  -4   3   5       12.37        8.63      2.53 o 
  -3   3   5        3.42        1.83      2.15 o 
  -2   3   5       25.16       26.07      2.98 o 
  -1   3   5      149.48      145.24      7.23 o 
   0   3   5       70.42       64.74      3.57 o 
   1   3   5       24.06       19.99      3.76 o 
   2   3   5       75.88       77.77      5.42 o 
   3   3   5      199.82      203.12     15.56 o 
   4   3   5        7.35        6.92      3.41 o 
   5   3   5        0.25        0.49      3.37 o 
   6   3   5       17.36       13.53      4.19 o 
   7   3   5       49.67       63.21     31.50 o 
   8   3   5       31.62       26.50      3.29 o 
   9   3   5        2.65       -0.36      3.40 o 
  10   3   5        4.35       10.50      6.28 o 
 -11   4   5       14.06       24.02      4.84 o 
 -10   4   5        3.85        3.75      5.81 o 
  -9   4   5        4.15        7.90      5.43 o 
  -8   4   5        6.42        1.54      5.84 o 
  -7   4   5        1.79        7.27      3.61 o 
  -6   4   5       91.86       89.86      7.59 o 
  -5   4   5       48.00       44.14      7.90 o 
  -4   4   5       57.24       53.31      5.75 o 
  -3   4   5       23.15       28.60      2.36 o 
  -2   4   5       73.87       73.16      4.17 o 
  -1   4   5       31.48       32.06      2.76 o 
   0   4   5       46.11       54.73      4.43 o 
   1   4   5       41.19       43.00      5.58 o 
   2   4   5      245.87      257.73      9.52 o 
   3   4   5       13.67       13.80      5.21 o 
   4   4   5       23.50       25.88      4.52 o 
   5   4   5       14.48       10.64      3.78 o 
   6   4   5       24.14       28.18     10.84 o 
   7   4   5        5.71        7.93      5.63 o 
   8   4   5        2.00       -4.83      4.83 o 
   9   4   5        0.19       -2.98      2.98 o 
 -10   5   5        0.78        3.54      4.67 o 
  -9   5   5        4.85        2.15      4.45 o 
  -8   5   5        0.89        2.84      6.45 o 
  -7   5   5        0.55        1.21      3.16 o 
  -6   5   5      110.17      103.56     12.16 o 
  -5   5   5        3.31        7.26      4.36 o 
  -4   5   5       94.71       85.15     14.56 o 
  -3   5   5       34.70       36.04      7.33 o 
  -2   5   5       22.66       17.95      1.64 o 
  -1   5   5       40.76       40.57      3.16 o 
   0   5   5       25.36       15.96      6.27 o 
   1   5   5      286.23      268.83      9.84 o 
   2   5   5       17.12       14.71      2.76 o 
   3   5   5      114.04      123.88      9.93 o 
   4   5   5        6.97        7.14      2.80 o 
   5   5   5        3.07        4.45      2.56 o 
   6   5   5        0.15        0.73      3.17 o 
   7   5   5        0.50        5.70      3.89 o 
   8   5   5        3.13        7.70      4.97 o 
  -9   6   5        9.08        7.57      4.89 o 
  -8   6   5        3.16        6.11      6.02 o 
  -7   6   5        2.11        2.44      4.15 o 
  -6   6   5       13.13       11.26      7.28 o 
  -5   6   5       33.61       31.79      6.20 o 
  -4   6   5       13.52       12.69      6.53 o 
  -3   6   5       41.99       47.34      7.52 o 
  -2   6   5       98.42       90.22      2.92 o 
  -1   6   5       18.59       20.15      2.48 o 
   0   6   5       18.21       19.45      2.68 o 
   1   6   5       14.39        9.37      2.49 o 
   2   6   5      145.05      142.26      4.64 o 
   3   6   5       22.94       23.75      2.83 o 
   4   6   5        5.09        5.94      2.49 o 
   5   6   5        6.23        5.48      2.29 o 
   6   6   5       11.29        9.03      4.33 o 
   7   6   5        4.60       -0.71      4.47 o 
  -7   7   5        1.71        2.55      5.33 o 
  -6   7   5        5.72        4.11      5.08 o 
  -5   7   5       21.85       17.61      4.86 o 
  -4   7   5        9.73        4.65      5.41 o 
  -3   7   5        2.44        2.50      3.21 o 
  -2   7   5        8.54        5.27      3.93 o 
  -1   7   5        0.35        6.17      4.12 o 
   0   7   5       16.89       19.25      2.31 o 
   1   7   5        1.12        3.92      2.46 o 
   2   7   5       45.00       40.55      3.44 o 
   3   7   5        2.94        1.40      3.58 o 
   4   7   5        4.36        1.51      3.24 o 
   5   7   5        1.07       -2.66      5.77 o 
  -3   8   5        0.73        2.29     10.13 o 
  -2   8   5        1.75        6.32      8.13 o 
  -1   8   5        2.80        8.61      9.33 o 
   0   8   5        0.84       -0.45      3.85 o 
   1   8   5        9.63        3.22      7.89 o 
   2   8   5        0.87        2.07      3.49 o 
  -1  -8   6        0.37        9.99     11.03 o 
  -6  -7   6        5.81        5.69      5.82 o 
  -5  -7   6        2.23        7.89      3.09 o 
  -4  -7   6        4.69        8.35      7.20 o 
  -3  -7   6        0.29        4.04      3.95 o 
  -2  -7   6        1.31       10.41      5.67 o 
  -1  -7   6        0.91        1.25      5.05 o 
   0  -7   6        2.25        4.51      5.55 o 
   1  -7   6       12.19       15.01     10.24 o 
   2  -7   6       25.45       38.78      8.16 o 
   3  -7   6        6.79        7.59      5.03 o 
   4  -7   6        2.03       11.68      5.22 o 
  -8  -6   6        0.63        1.83      6.09 o 
  -7  -6   6       17.34       14.51      6.70 o 
  -6  -6   6        9.48        6.49      3.73 o 
  -5  -6   6       34.52       35.95      6.48 o 
  -4  -6   6       24.53       18.02     10.84 o 
  -3  -6   6       10.78        9.36      6.36 o 
  -2  -6   6       37.08       37.72      5.17 o 
  -1  -6   6       55.96       66.58      5.00 o 
   0  -6   6       16.97       18.50      3.63 o 
   1  -6   6       50.50       53.31      5.04 o 
   2  -6   6        5.25        3.44      5.11 o 
   3  -6   6        1.57       -5.28      5.28 o 
   4  -6   6       15.23       15.46      5.08 o 
   5  -6   6        6.57        4.44      4.64 o 
   6  -6   6        2.61        2.99      4.68 o 
  -8  -5   6        0.05        0.37      5.50 o 
  -7  -5   6        0.75        1.15      2.68 o 
  -6  -5   6        1.07        2.48      3.83 o 
  -5  -5   6       45.72       50.26      6.62 o 
  -4  -5   6       79.70       85.69      8.22 o 
  -3  -5   6        8.28       13.15      3.48 o 
  -2  -5   6      115.23      117.88     14.12 o 
  -1  -5   6      121.98      130.70      8.16 o 
   0  -5   6       56.65       74.27      9.58 o 
   1  -5   6        3.15        5.75      4.66 o 
   2  -5   6       35.22       32.85      5.11 o 
   3  -5   6        0.77       -2.63      4.82 o 
   4  -5   6       20.33       23.39      5.35 o 
   5  -5   6        6.21        6.68      6.38 o 
   6  -5   6        1.88        0.83      3.38 o 
   7  -5   6        9.72        4.55      6.92 o 
   8  -5   6        3.30       -2.28      3.94 o 
  -9  -4   6        0.87        5.82      6.22 o 
  -8  -4   6        0.49       -1.14      3.08 o 
  -7  -4   6       44.78       41.10     11.00 o 
  -6  -4   6       16.16       16.20      5.65 o 
  -5  -4   6       72.86       77.39     11.07 o 
  -4  -4   6       46.17       43.47      3.06 o 
  -3  -4   6       20.60       19.99      2.19 o 
  -2  -4   6       65.86       68.57      3.53 o 
  -1  -4   6      264.33      291.18      8.57 o 
   0  -4   6      129.90      139.51      5.92 o 
   1  -4   6       82.05       86.59      5.73 o 
   2  -4   6       52.79       56.89      7.39 o 
   3  -4   6       48.11       44.21      5.36 o 
   4  -4   6        3.69        3.14      5.59 o 
   5  -4   6        0.20       -0.06      3.53 o 
   6  -4   6        6.46        9.51      4.76 o 
   7  -4   6        9.93       10.07      7.40 o 
   8  -4   6        5.70        4.43      3.68 o 
   9  -4   6        3.75        6.29      5.00 o 
 -10  -3   6       12.97       11.69      3.48 o 
  -9  -3   6        2.46        2.96      2.48 o 
  -8  -3   6       25.89       24.29      6.14 o 
  -7  -3   6       55.04       54.40      4.71 o 
  -6  -3   6       15.59       16.95      3.13 o 
  -5  -3   6       53.05       42.16      3.93 o 
  -4  -3   6       15.66       18.25      3.63 o 
  -3  -3   6       40.34       48.41      4.70 o 
  -2  -3   6       71.36       68.53      4.83 o 
  -1  -3   6        9.24       10.26      3.95 o 
   0  -3   6       67.41       59.58      4.89 o 
   1  -3   6       68.28       84.31      5.54 o 
   2  -3   6      142.50      148.19      6.31 o 
   3  -3   6       58.40       62.04      5.97 o 
   4  -3   6       27.41       24.91      3.52 o 
   5  -3   6       15.09       17.26      4.15 o 
   6  -3   6        2.91        1.90      3.72 o 
   7  -3   6       24.56       18.80      7.17 o 
   8  -3   6        4.18        5.14      6.31 o 
   9  -3   6        4.81       14.62      4.08 o 
 -12  -2   6        3.48       11.13      5.21 o 
 -11  -2   6        2.83        8.43      8.17 o 
 -10  -2   6        0.56        1.11      1.73 o 
  -9  -2   6       20.36       10.24      2.93 o 
  -8  -2   6       53.05       58.82      5.33 o 
  -7  -2   6        2.15        3.05      2.83 o 
  -6  -2   6      118.60      113.13      5.79 o 
  -5  -2   6      118.55      117.26      7.39 o 
  -4  -2   6       26.12       34.15      2.80 o 
  -3  -2   6       69.95       71.39      4.18 o 
  -2  -2   6      309.11      317.41     13.04 o 
  -1  -2   6       65.88       89.59      5.54 o 
   0  -2   6       95.37       88.01      5.33 o 
   1  -2   6      141.18      159.07      7.91 o 
   2  -2   6      284.12      282.73     13.50 o 
   3  -2   6       12.81       16.23      5.71 o 
   4  -2   6       75.94       64.19     12.69 o 
   5  -2   6       11.22        9.16      3.46 o 
   6  -2   6        0.96        3.36      3.12 o 
   7  -2   6        0.92        3.35      3.90 o 
   8  -2   6        4.14        4.97      5.55 o 
   9  -2   6        1.16       -0.23      5.74 o 
  10  -2   6        0.09       -0.46      5.46 o 
 -12  -1   6        0.34        9.49      7.45 o 
 -11  -1   6        2.02        1.35      2.66 o 
 -10  -1   6       18.46       12.45      4.81 o 
  -9  -1   6       19.81       16.09      4.12 o 
  -8  -1   6       41.30       35.81      4.67 o 
  -7  -1   6       52.81       58.92      4.71 o 
  -6  -1   6       62.44       67.21      6.54 o 
  -5  -1   6       23.65       27.18      3.66 o 
  -4  -1   6      463.05      468.36     13.41 o 
  -3  -1   6      274.99      278.84     32.54 o 
  -2  -1   6      114.21      106.35     15.32 o 
  -1  -1   6      165.27      183.40     10.04 o 
   0  -1   6       14.75       16.72      3.75 o 
   1  -1   6      171.73      177.00     10.31 o 
   2  -1   6        9.90        8.39      3.51 o 
   3  -1   6       60.22       52.24      4.42 o 
   4  -1   6        3.87        9.14      3.15 o 
   5  -1   6        1.96        2.41      3.52 o 
   6  -1   6       12.33       11.51      4.85 o 
   7  -1   6        6.35        7.63      3.23 o 
   8  -1   6       20.49        1.67      5.80 o 
   9  -1   6        8.19        4.07      4.63 o 
  10  -1   6        0.77        8.27      4.48 o 
 -12   0   6        0.00       -0.69      3.77 o 
 -11   0   6        0.07        3.26      3.05 o 
 -10   0   6        0.12        1.52      2.71 o 
  -9   0   6        0.53        0.95      2.38 o 
  -8   0   6       34.42       40.15      4.44 o 
  -7   0   6        7.23        9.14      2.97 o 
  -6   0   6        0.20       -0.60      2.46 o 
  -5   0   6        4.40        8.60      2.92 o 
  -4   0   6       11.06       10.20      4.14 o 
  -3   0   6        0.13        2.00      2.49 o 
  -2   0   6        0.41       -2.15      2.15 o 
  -1   0   6       74.45       67.49      5.00 o 
   0   0   6      416.55      491.78     14.97 o 
   1   0   6      627.09      610.79     18.31 o 
   2   0   6      177.43      194.29      7.35 o 
   3   0   6       13.95       13.54      4.19 o 
   4   0   6      127.77      153.02     11.43 o 
   5   0   6      234.19      217.95     13.46 o 
   6   0   6      117.72      112.22      8.20 o 
   7   0   6       11.01       12.96      3.77 o 
   8   0   6        2.51        3.55      3.03 o 
   9   0   6        5.88        5.02      2.92 o 
  10   0   6       14.60       11.19      6.91 o 
 -12   1   6        0.34        6.71      4.90 o 
 -11   1   6        2.04       -1.46      4.02 o 
 -10   1   6       18.48       13.21      3.39 o 
  -9   1   6       19.80       22.16      4.14 o 
  -8   1   6       41.30       44.48      5.39 o 
  -7   1   6       52.68       49.87      3.73 o 
  -6   1   6       62.45       64.25      6.01 o 
  -5   1   6       23.66       23.15      7.69 o 
  -4   1   6      463.33      461.97     12.69 o 
  -3   1   6      275.04      287.16      9.58 o 
  -2   1   6      113.97      108.96      5.27 o 
  -1   1   6      164.93      173.41     10.42 o 
   0   1   6       14.70       17.40      4.16 o 
   1   1   6      171.63      178.40      7.99 o 
   2   1   6        9.95       10.46      3.65 o 
   3   1   6       60.22       60.05      7.68 o 
   4   1   6        3.87        5.47      4.05 o 
   5   1   6        1.96        2.22      4.46 o 
   6   1   6       12.34        9.12      4.38 o 
   7   1   6        6.33        2.63      3.56 o 
   8   1   6       20.43       18.71      3.90 o 
   9   1   6        8.17       13.55     10.98 o 
  10   1   6        0.77       -0.54      4.63 o 
 -12   2   6        3.48       19.22      6.28 o 
 -11   2   6        2.83       14.00      7.95 o 
 -10   2   6        0.57       -1.95      4.57 o 
  -9   2   6       20.33       12.59      4.89 o 
  -8   2   6       53.09       56.19      5.78 o 
  -7   2   6        2.13        1.84      2.38 o 
  -6   2   6      118.56      116.27      5.35 o 
  -5   2   6      118.40      118.01      5.49 o 
  -4   2   6       26.07       44.87      6.87 o 
  -3   2   6       69.81       75.56     12.30 o 
  -2   2   6      309.24      337.73     10.46 o 
  -1   2   6       66.08       91.86     18.19 o 
   0   2   6       95.53       96.45      7.58 o 
   1   2   6      140.98      155.04      7.28 o 
   2   2   6      284.44      276.42     10.79 o 
   3   2   6       12.79       12.97      3.36 o 
   4   2   6       75.77       75.88      8.67 o 
   5   2   6       11.28        9.97      3.47 o 
   6   2   6        0.96       -0.59      5.45 o 
   7   2   6        0.93        3.33      5.96 o 
   8   2   6        4.14        4.57      2.50 o 
   9   2   6        1.15        4.96      2.28 o 
  10   2   6        0.09       -1.83     11.59 o 
 -11   3   6        3.16        7.57      4.74 o 
 -10   3   6       12.93       22.05      8.37 o 
  -9   3   6        2.45       -0.79      3.13 o 
  -8   3   6       25.91       29.97      4.22 o 
  -7   3   6       55.11       56.44      6.64 o 
  -6   3   6       15.57       20.57      4.30 o 
  -5   3   6       52.99       46.82      4.12 o 
  -4   3   6       15.63       14.96      3.03 o 
  -3   3   6       40.57       43.50      4.25 o 
  -2   3   6       71.36       84.94      4.88 o 
  -1   3   6        9.24       11.21      4.01 o 
   0   3   6       67.51       72.13      9.70 o 
   1   3   6       68.06       77.65      6.23 o 
   2   3   6      142.51      134.70      7.47 o 
   3   3   6       58.44       58.62      4.63 o 
   4   3   6       27.36       16.53      6.53 o 
   5   3   6       15.09       16.16      4.85 o 
   6   3   6        2.92        4.70      4.32 o 
   7   3   6       24.51       38.35     23.53 o 
   8   3   6        4.19        1.12      2.81 o 
   9   3   6        4.82       10.69      6.39 o 
 -11   4   6        2.96        0.29     13.17 o 
 -10   4   6        3.27       -2.44     11.32 o 
  -9   4   6        0.87        8.31      6.23 o 
  -8   4   6        0.50        9.86     10.14 o 
  -7   4   6       44.77       51.19      6.25 o 
  -6   4   6       16.14       14.10      5.16 o 
  -5   4   6       72.77       71.57      7.23 o 
  -4   4   6       46.19       44.66      8.08 o 
  -3   4   6       20.62       13.67      3.82 o 
  -2   4   6       65.93       75.51      3.81 o 
  -1   4   6      264.31      280.27     17.58 o 
   0   4   6      129.92      133.94     18.42 o 
   1   4   6       82.05       84.60     12.81 o 
   2   4   6       52.82       50.53      5.62 o 
   3   4   6       48.10       49.79      7.96 o 
   4   4   6        3.67        1.81      3.54 o 
   5   4   6        0.19        3.69      3.06 o 
   6   4   6        6.45        3.56      6.52 o 
   7   4   6        9.93        2.75      6.74 o 
   8   4   6        5.71        1.70      4.16 o 
   9   4   6        3.74        8.11      9.99 o 
 -10   5   6        0.86        4.54      4.33 o 
  -9   5   6        3.61        3.92      7.41 o 
  -8   5   6        0.05        2.80      4.53 o 
  -7   5   6        0.75        5.17      4.76 o 
  -6   5   6        1.07        4.46      6.38 o 
  -5   5   6       45.69       43.68      5.36 o 
  -4   5   6       79.69       84.82      7.73 o 
  -3   5   6        8.24        4.23      1.55 o 
  -2   5   6      115.29      117.37      5.12 o 
  -1   5   6      121.88      115.46      5.17 o 
   0   5   6       56.49       56.26      5.44 o 
   1   5   6        3.17        1.88      2.18 o 
   2   5   6       35.22       36.90      3.81 o 
   3   5   6        0.77        3.61      3.17 o 
   4   5   6       20.39       26.56      5.87 o 
   5   5   6        6.22        8.58      3.88 o 
   6   5   6        1.88        3.88      3.53 o 
   7   5   6        9.71        8.59      4.96 o 
   8   5   6        3.30        4.01      3.20 o 
  -8   6   6        0.62        2.66      5.27 o 
  -7   6   6       17.34        9.85      6.07 o 
  -6   6   6        9.48        8.22      5.23 o 
  -5   6   6       34.57       29.20      6.62 o 
  -4   6   6       24.51       20.75      7.87 o 
  -3   6   6       10.76       12.30      4.65 o 
  -2   6   6       37.04       38.45      2.10 o 
  -1   6   6       55.94       56.90      4.60 o 
   0   6   6       17.01       14.59      3.06 o 
   1   6   6       50.44       56.81      3.59 o 
   2   6   6        5.27        1.35      1.92 o 
   3   6   6        1.59        2.80      2.35 o 
   4   6   6       15.27       14.41      3.23 o 
   5   6   6        6.58       10.99      2.64 o 
   6   6   6        2.62        0.70      4.85 o 
  -6   7   6        5.82        2.90      7.79 o 
  -5   7   6        2.24        3.55      4.44 o 
  -4   7   6        4.71        3.89      3.96 o 
  -3   7   6        0.29        4.25      6.43 o 
  -2   7   6        1.29        2.72      6.61 o 
  -1   7   6        0.92       -0.25      3.51 o 
   0   7   6        2.26        1.98      2.15 o 
   1   7   6       12.20        5.19      3.67 o 
   2   7   6       25.48       18.46      4.03 o 
   3   7   6        6.77        5.05      3.02 o 
   4   7   6        2.02        2.62      3.34 o 
  -1   8   6        0.36       25.38     11.03 o 
  -5  -7   7        3.37        2.82      5.74 o 
  -4  -7   7       12.18       15.48      6.78 o 
  -3  -7   7       13.82       11.29      4.03 o 
  -2  -7   7        0.14        7.65      6.72 o 
  -1  -7   7        3.79        5.63      7.63 o 
   0  -7   7        4.27       11.19      8.66 o 
   1  -7   7        3.79        8.24      5.01 o 
   2  -7   7        4.85       19.53     12.50 o 
   3  -7   7        2.42       -2.81      6.55 o 
  -8  -6   7        4.93        5.24      6.75 o 
  -7  -6   7       13.54       14.48      7.07 o 
  -6  -6   7       21.42       10.88      6.00 o 
  -5  -6   7        1.25       -1.54      4.81 o 
  -4  -6   7        8.12       14.49      4.45 o 
  -3  -6   7       36.27       33.52      7.61 o 
  -2  -6   7        3.25       -0.61      3.80 o 
  -1  -6   7       18.65       10.47      6.76 o 
   0  -6   7       25.23       23.81      6.22 o 
   1  -6   7       62.00       68.16     24.01 o 
   2  -6   7       44.25       46.98      6.51 o 
   3  -6   7        1.44        0.03      3.18 o 
   4  -6   7        0.71        6.17      8.77 o 
   5  -6   7       10.43        9.46      5.49 o 
   6  -6   7        3.63        7.73     11.67 o 
  -9  -5   7        0.91        8.32      6.59 o 
  -8  -5   7        1.20        4.84     10.52 o 
  -7  -5   7       11.84        0.70      4.18 o 
  -6  -5   7       69.61       66.86     16.61 o 
  -5  -5   7       21.35       17.69      6.17 o 
  -4  -5   7        7.49        9.30      4.22 o 
  -3  -5   7        2.39       -0.12      3.41 o 
  -2  -5   7       43.34       46.39      5.76 o 
  -1  -5   7       27.19       35.65      6.09 o 
   0  -5   7       11.04       13.03      3.47 o 
   1  -5   7        4.58        8.88      3.35 o 
   2  -5   7       19.28       16.47      4.49 o 
   3  -5   7        0.10       -0.26      3.72 o 
   4  -5   7        2.41       -5.16      7.76 o 
   5  -5   7       14.98       11.00      5.37 o 
   6  -5   7        2.27       -3.17      8.98 o 
   7  -5   7        2.86        7.63      4.89 o 
  -9  -4   7        1.95       10.55      6.56 o 
  -8  -4   7        0.28        3.38      3.06 o 
  -7  -4   7       43.87       30.46     15.32 o 
  -6  -4   7       78.99       75.59     14.83 o 
  -5  -4   7        3.50        0.70      2.24 o 
  -4  -4   7       33.12       29.73      3.51 o 
  -3  -4   7       69.85       72.42      6.46 o 
  -2  -4   7        6.44        3.28      2.59 o 
  -1  -4   7       66.70       75.22      6.71 o 
   0  -4   7       41.00       43.37      4.24 o 
   1  -4   7       83.87       86.15      6.79 o 
   2  -4   7       21.43       24.50      3.26 o 
   3  -4   7       39.74       36.59      7.41 o 
   4  -4   7       20.08       34.25     12.48 o 
   5  -4   7        9.15       11.82      4.38 o 
   6  -4   7       18.34       21.26      6.79 o 
   7  -4   7        1.90        4.02      5.54 o 
   8  -4   7        2.59       -6.01      7.05 o 
 -10  -3   7        4.33        4.86      2.95 o 
  -9  -3   7        1.51        6.16      4.43 o 
  -8  -3   7        1.43        5.82      4.30 o 
  -7  -3   7        0.38        2.28      3.72 o 
  -6  -3   7       32.41       38.00      5.03 o 
  -5  -3   7       41.32       42.55      4.54 o 
  -4  -3   7        2.71        2.90      2.90 o 
  -3  -3   7        6.92        7.28      3.29 o 
  -2  -3   7        9.84       10.17      2.71 o 
  -1  -3   7      119.77      125.04      6.48 o 
   0  -3   7        3.54        6.21      2.50 o 
   1  -3   7       33.46       42.21      4.63 o 
   2  -3   7        2.56        1.90      2.33 o 
   3  -3   7        2.16        3.09      3.06 o 
   4  -3   7       17.47       15.26      3.94 o 
   5  -3   7       23.70       36.60      8.73 o 
   6  -3   7        6.82        6.11      3.90 o 
   7  -3   7       11.00       12.39      3.84 o 
   8  -3   7       18.61       17.42      7.20 o 
   9  -3   7       10.41       18.74      7.90 o 
 -11  -2   7        3.48       16.37      8.21 o 
 -10  -2   7        2.17       -0.42      2.15 o 
  -9  -2   7        0.19       -1.09      2.69 o 
  -8  -2   7       56.94       59.94      8.72 o 
  -7  -2   7       20.58       26.23      4.32 o 
  -6  -2   7       85.80      103.51     15.07 o 
  -5  -2   7       30.78       27.07      5.34 o 
  -4  -2   7       96.59       93.89      6.05 o 
  -3  -2   7      107.02      110.97      8.06 o 
  -2  -2   7       24.36       22.17      3.61 o 
  -1  -2   7       53.15       63.35     10.39 o 
   0  -2   7      146.30      152.16     10.30 o 
   1  -2   7        1.35        0.58      2.31 o 
   2  -2   7       37.88       34.64      4.08 o 
   3  -2   7       16.73       19.98      3.74 o 
   4  -2   7        5.75        7.63      3.27 o 
   5  -2   7       10.01        7.36      3.35 o 
   6  -2   7        6.80        8.23      2.95 o 
   7  -2   7        6.88        7.18      3.73 o 
   8  -2   7        8.54        9.93     13.81 o 
   9  -2   7        6.24       11.26      4.07 o 
 -12  -1   7        5.24        5.47      7.18 o 
 -11  -1   7        3.04        1.66      2.76 o 
 -10  -1   7        0.02       -3.34      3.34 o 
  -9  -1   7       17.60        9.55      5.77 o 
  -8  -1   7        0.13        3.61      3.23 o 
  -7  -1   7      108.01      100.34      5.37 o 
  -6  -1   7       30.00       30.56      4.54 o 
  -5  -1   7       15.04       19.43      3.64 o 
  -4  -1   7       16.90       15.95      5.29 o 
  -3  -1   7       71.39       64.13      6.48 o 
  -2  -1   7       40.77       52.84      4.75 o 
  -1  -1   7      236.81      231.74     15.69 o 
   0  -1   7       79.52       80.33      6.18 o 
   1  -1   7      256.71      259.58     10.61 o 
   2  -1   7       17.77       21.46      6.61 o 
   3  -1   7       37.57       30.76      7.88 o 
   4  -1   7       57.20       50.00      8.95 o 
   5  -1   7       19.73       17.72      5.08 o 
   6  -1   7       18.61       22.74      3.86 o 
   7  -1   7        1.55        1.30      2.88 o 
   8  -1   7        6.80        4.27      3.32 o 
   9  -1   7        3.37        2.03      4.34 o 
  10  -1   7        5.53       -0.17      5.08 o 
 -12   0   7        1.17        3.11      3.37 o 
 -11   0   7        1.26       -0.66      2.98 o 
 -10   0   7        6.02        2.78      4.05 o 
  -9   0   7        4.49        1.96      3.23 o 
  -8   0   7        0.18        3.76      3.22 o 
  -7   0   7        9.81        7.24      3.40 o 
  -6   0   7        0.98        0.88      3.83 o 
  -5   0   7      153.74      164.15     10.09 o 
  -4   0   7        0.48        3.77      2.92 o 
  -3   0   7       96.59      113.69      5.21 o 
  -2   0   7        1.00        0.69      2.60 o 
  -1   0   7        2.98        2.94      3.09 o 
   0   0   7     1414.69     1488.16     44.03 o 
   1   0   7      181.47      189.62      9.03 o 
   2   0   7        0.16       -1.98      2.77 o 
   3   0   7        1.59        2.41      2.99 o 
   4   0   7      188.19      185.85     14.13 o 
   5   0   7       27.50       25.74      5.69 o 
   6   0   7       14.81       17.47      7.42 o 
   7   0   7       29.32       24.94      3.58 o 
   8   0   7        1.01        1.58      2.54 o 
   9   0   7        8.28        4.47      4.54 o 
  10   0   7        0.00        4.87      4.79 o 
 -12   1   7        5.23        0.83      4.71 o 
 -11   1   7        3.04        4.17      3.79 o 
 -10   1   7        0.02        4.00      3.36 o 
  -9   1   7       17.61       14.36      2.80 o 
  -8   1   7        0.13        4.17      2.08 o 
  -7   1   7      108.01      104.73     14.06 o 
  -6   1   7       29.82       26.49      4.31 o 
  -5   1   7       15.04       16.58      6.60 o 
  -4   1   7       17.03       17.13      4.79 o 
  -3   1   7       71.14       63.99      5.97 o 
  -2   1   7       40.82       42.01      4.33 o 
  -1   1   7      236.91      223.94      7.58 o 
   0   1   7       79.50       83.89     10.35 o 
   1   1   7      256.81      250.30      9.00 o 
   2   1   7       17.71       31.12     11.93 o 
   3   1   7       37.49       45.84      4.61 o 
   4   1   7       57.18       72.26      9.21 o 
   5   1   7       19.70       20.15      5.17 o 
   6   1   7       18.61       15.98      7.85 o 
   7   1   7        1.54        4.13      4.03 o 
   8   1   7        6.79        6.02      3.37 o 
   9   1   7        3.36        5.00      3.43 o 
  10   1   7        5.52       10.89      8.12 o 
 -11   2   7        3.48       25.67      7.04 o 
 -10   2   7        2.16       -2.11      7.16 o 
  -9   2   7        0.19        4.10      6.18 o 
  -8   2   7       56.89       55.61      4.76 o 
  -7   2   7       20.62       22.08      2.47 o 
  -6   2   7       85.88       95.61      7.81 o 
  -5   2   7       30.75       35.43      4.17 o 
  -4   2   7       96.81      107.21     17.06 o 
  -3   2   7      106.96      104.30      9.90 o 
  -2   2   7       24.39       21.67      3.48 o 
  -1   2   7       53.00       60.58      4.18 o 
   0   2   7      146.13      155.04     10.26 o 
   1   2   7        1.36       -0.27      2.37 o 
   2   2   7       37.83       42.01     13.78 o 
   3   2   7       16.70       15.57      3.74 o 
   4   2   7        5.75        9.93      6.17 o 
   5   2   7       10.02       12.15      4.41 o 
   6   2   7        6.79        4.90      4.44 o 
   7   2   7        6.87        2.91      4.70 o 
   8   2   7        8.53        3.76      4.01 o 
   9   2   7        6.23       12.59      4.66 o 
 -11   3   7        0.93       11.32      5.18 o 
 -10   3   7        4.33       14.39      4.39 o 
  -9   3   7        1.52        0.14      3.34 o 
  -8   3   7        1.43        3.89      3.47 o 
  -7   3   7        0.38        2.02      2.47 o 
  -6   3   7       32.47       36.24      6.20 o 
  -5   3   7       41.29       40.37      4.03 o 
  -4   3   7        2.72        1.40      2.64 o 
  -3   3   7        6.90       10.08      3.27 o 
  -2   3   7        9.78        9.60      3.42 o 
  -1   3   7      120.07      141.65      9.06 o 
   0   3   7        3.52        4.99      3.57 o 
   1   3   7       33.43       44.47     12.49 o 
   2   3   7        2.56        4.18      2.77 o 
   3   3   7        2.17        4.49      5.31 o 
   4   3   7       17.49       17.76      4.69 o 
   5   3   7       23.67       20.50      7.99 o 
   6   3   7        6.81        2.76      4.72 o 
   7   3   7       11.02        7.17      5.76 o 
   8   3   7       18.60       11.59      4.79 o 
   9   3   7       10.42       16.97      5.45 o 
 -10   4   7        1.97        4.65      4.18 o 
  -9   4   7        1.94       11.99      6.27 o 
  -8   4   7        0.29       -9.95      9.95 o 
  -7   4   7       43.92       38.65      8.57 o 
  -6   4   7       78.83       82.88     11.15 o 
  -5   4   7        3.49        5.41      1.62 o 
  -4   4   7       33.22       33.12      4.24 o 
  -3   4   7       69.71       72.55      6.03 o 
  -2   4   7        6.49        6.42      2.18 o 
  -1   4   7       66.64       65.88      5.81 o 
   0   4   7       40.96       35.99      6.48 o 
   1   4   7       83.84       80.41      6.63 o 
   2   4   7       21.47       18.51      6.45 o 
   3   4   7       39.76       35.30      4.62 o 
   4   4   7       20.07       28.36      7.81 o 
   5   4   7        9.11        3.45      4.72 o 
   6   4   7       18.32        7.19      4.32 o 
   7   4   7        1.88        4.33      6.81 o 
   8   4   7        2.59       15.94     12.72 o 
  -9   5   7        0.91        1.36      5.26 o 
  -8   5   7        1.20        3.00      5.16 o 
  -7   5   7       11.83        6.48      5.10 o 
  -6   5   7       69.62       68.48     19.82 o 
  -5   5   7       21.28       16.23      4.72 o 
  -4   5   7        7.47        9.52      4.97 o 
  -3   5   7        2.39        1.36      1.91 o 
  -2   5   7       43.38       46.73      5.47 o 
  -1   5   7       27.25       34.00      4.28 o 
   0   5   7       11.04       10.39      3.28 o 
   1   5   7        4.57        6.50      5.09 o 
   2   5   7       19.25        8.62      4.72 o 
   3   5   7        0.10       -4.56      5.26 o 
   4   5   7        2.40        4.28      3.77 o 
   5   5   7       14.99       25.62     11.39 o 
   6   5   7        2.26        3.49      4.30 o 
   7   5   7        2.87        0.52      6.94 o 
  -8   6   7        4.92        8.61      5.13 o 
  -7   6   7       13.53       14.85      9.20 o 
  -6   6   7       21.48       24.74      5.44 o 
  -5   6   7        1.25       -0.44      6.37 o 
  -4   6   7        8.10        1.64      4.10 o 
  -3   6   7       36.34       42.30      8.57 o 
  -2   6   7        3.21        3.45      1.71 o 
  -1   6   7       18.70       19.09      4.64 o 
   0   6   7       25.22       14.43      7.20 o 
   1   6   7       62.03       74.56      7.22 o 
   2   6   7       44.11       33.66      8.64 o 
   3   6   7        1.43        2.24      3.61 o 
   4   6   7        0.72        3.20      3.29 o 
   5   6   7       10.42       11.22      5.93 o 
   6   6   7        3.65       13.98     15.73 o 
  -5   7   7        3.36        4.75      5.25 o 
  -4   7   7       12.18        6.43      5.79 o 
  -3   7   7       13.82        8.11      5.31 o 
  -2   7   7        0.14        8.37      9.70 o 
  -1   7   7        3.77        4.12      9.04 o 
   0   7   7        4.26       31.28     10.36 o 
   1   7   7        3.82        7.04      4.47 o 
   2   7   7        4.86        3.40      4.50 o 
   3   7   7        2.41        1.11      3.26 o 
  -4  -7   8        4.44        5.50      6.62 o 
  -3  -7   8        4.92       14.33      7.76 o 
  -2  -7   8        4.69       11.66      7.96 o 
  -1  -7   8        0.69        7.12     10.47 o 
   0  -7   8        7.01       18.88      7.94 o 
   1  -7   8        2.41       18.20      5.79 o 
  -7  -6   8        5.71       18.63     12.30 o 
  -6  -6   8        6.22        0.81      4.30 o 
  -5  -6   8        3.61        2.48      3.37 o 
  -4  -6   8       28.37       32.10      8.81 o 
  -3  -6   8        1.62       -0.40      6.99 o 
  -2  -6   8        1.60        2.45      5.90 o 
  -1  -6   8       20.05       27.26      5.65 o 
   0  -6   8       22.56       11.57     11.75 o 
   1  -6   8       15.71        2.53      7.23 o 
   2  -6   8       15.84       -2.86      7.19 o 
   3  -6   8       16.80       11.76      9.58 o 
   4  -6   8       11.75        7.91     15.09 o 
  -8  -5   8        6.80        4.46      6.83 o 
  -7  -5   8        5.77        6.28      5.82 o 
  -6  -5   8       12.94       10.50      5.70 o 
  -5  -5   8        4.72        3.74      4.45 o 
  -4  -5   8       21.43       20.80      7.26 o 
  -3  -5   8        1.91       -1.46      5.02 o 
  -2  -5   8       36.28       35.32     10.01 o 
  -1  -5   8       24.99       20.73      4.72 o 
   0  -5   8        3.66        0.38      5.40 o 
   1  -5   8        4.06        4.66      5.69 o 
   2  -5   8        4.94        2.72      3.36 o 
   3  -5   8        0.80       -3.15      4.15 o 
   4  -5   8       13.13       17.34      6.40 o 
   5  -5   8        1.57        0.23      4.45 o 
   6  -5   8        0.63       12.17      5.19 o 
 -10  -4   8        1.24        0.05      6.78 o 
  -9  -4   8        1.61        2.23     10.92 o 
  -8  -4   8        1.00       -0.86      2.98 o 
  -7  -4   8       11.77        5.94      3.90 o 
  -6  -4   8       36.44       38.71     11.37 o 
  -5  -4   8       16.25       15.05      4.30 o 
  -4  -4   8       76.50       79.56     18.58 o 
  -3  -4   8        9.58        6.88      4.37 o 
  -2  -4   8       16.63       21.40      5.28 o 
  -1  -4   8       68.61       74.36     11.95 o 
   0  -4   8       68.76       71.81      6.23 o 
   1  -4   8        3.62        2.02      3.07 o 
   2  -4   8       36.30       35.01      6.16 o 
   3  -4   8       39.94       35.66      7.36 o 
   4  -4   8        4.59        5.81      5.34 o 
   5  -4   8        4.33        1.18      6.28 o 
   6  -4   8        3.18        8.53      3.86 o 
   7  -4   8        6.55       23.94      6.11 o 
 -10  -3   8        6.59        2.52      6.27 o 
  -9  -3   8        1.34       -2.80      2.80 o 
  -8  -3   8        1.29        6.04      3.73 o 
  -7  -3   8       10.64       12.01      4.19 o 
  -6  -3   8       48.36       53.76      5.51 o 
  -5  -3   8       26.69       25.58      5.67 o 
  -4  -3   8       16.77       11.00      5.01 o 
  -3  -3   8       36.13       39.90      6.04 o 
  -2  -3   8        3.31        1.39      3.41 o 
  -1  -3   8       20.88       21.49      3.46 o 
   0  -3   8        2.97        1.46      3.25 o 
   1  -3   8        6.78        6.09      3.83 o 
   2  -3   8       44.69       49.69      5.90 o 
   3  -3   8        9.91        2.88      2.88 o 
   4  -3   8        7.91        6.92      3.23 o 
   5  -3   8        4.74        2.55      2.94 o 
   6  -3   8        1.21        7.44      3.76 o 
   7  -3   8        4.28       20.58      9.37 o 
   8  -3   8        4.51        7.97      7.00 o 
 -11  -2   8        0.79       18.71      7.36 o 
 -10  -2   8        2.63        4.63      2.68 o 
  -9  -2   8        4.99        7.16      4.19 o 
  -8  -2   8       17.96       12.80      6.11 o 
  -7  -2   8       45.58       52.87     18.51 o 
  -6  -2   8       14.97       13.62      5.47 o 
  -5  -2   8       28.08       33.47      6.92 o 
  -4  -2   8       45.37       64.04     14.54 o 
  -3  -2   8        0.53        2.12      2.81 o 
  -2  -2   8      145.87      173.17      8.78 o 
  -1  -2   8       14.32       11.67      5.93 o 
   0  -2   8       32.12       32.46      6.99 o 
   1  -2   8      126.78      130.25     11.21 o 
   2  -2   8       64.93       62.08      6.33 o 
   3  -2   8       63.63       80.33      9.95 o 
   4  -2   8        5.31        6.91      5.96 o 
   5  -2   8        2.07        1.91      2.88 o 
   6  -2   8       13.26       23.96      9.39 o 
   7  -2   8        3.36        0.34      5.09 o 
   8  -2   8       27.00       31.10     10.79 o 
   9  -2   8        5.98       15.55      7.88 o 
 -11  -1   8        3.56        3.27      4.23 o 
 -10  -1   8        4.74        0.41      2.90 o 
  -9  -1   8        4.58        4.48      3.42 o 
  -8  -1   8       26.35       23.34     10.66 o 
  -7  -1   8       54.54       57.69      5.79 o 
  -6  -1   8       69.79       79.39      6.15 o 
  -5  -1   8       89.09       86.26      8.58 o 
  -4  -1   8        9.41        4.15      3.41 o 
  -3  -1   8       97.70      107.96     11.15 o 
  -2  -1   8       22.67       18.25      6.31 o 
  -1  -1   8       10.54       12.13      5.68 o 
   0  -1   8       40.02       41.20      4.51 o 
   1  -1   8       29.14       35.71     11.56 o 
   2  -1   8       41.66       40.22      4.66 o 
   3  -1   8      120.70      116.70     13.50 o 
   4  -1   8       11.48        9.81      6.46 o 
   5  -1   8        9.08        2.41      4.48 o 
   6  -1   8       24.19       12.70      8.37 o 
   7  -1   8        5.12        3.61      3.44 o 
   8  -1   8        0.04        6.61      4.22 o 
   9  -1   8        1.84       11.88      6.36 o 
 -11   0   8        0.49        3.87      5.02 o 
 -10   0   8        0.01       -1.55      2.93 o 
  -9   0   8        0.92        0.00      4.44 o 
  -8   0   8       34.13       30.78      6.72 o 
  -7   0   8       57.22       53.06     10.34 o 
  -6   0   8       50.21       48.58      5.38 o 
  -5   0   8      118.62      119.88      6.18 o 
  -4   0   8        4.40        3.08      3.21 o 
  -3   0   8       93.19       95.31      6.37 o 
  -2   0   8       48.58       60.42      5.45 o 
  -1   0   8       51.07       54.82      5.78 o 
   0   0   8       85.87       83.58      9.66 o 
   1   0   8       56.86       77.46      9.62 o 
   2   0   8      282.81      284.23     13.14 o 
   3   0   8       15.28       20.06      4.28 o 
   4   0   8       26.91       22.26      4.50 o 
   5   0   8        3.15        3.48      6.26 o 
   6   0   8       35.58       31.39      9.34 o 
   7   0   8        0.05        1.08      2.69 o 
   8   0   8        4.78        2.73      4.02 o 
   9   0   8        2.69        3.46      3.23 o 
 -11   1   8        3.56       10.21      6.87 o 
 -10   1   8        4.73        3.33      2.85 o 
  -9   1   8        4.55        0.76      3.71 o 
  -8   1   8       26.29       34.92      4.34 o 
  -7   1   8       54.53       50.01      7.40 o 
  -6   1   8       69.81       68.74      6.21 o 
  -5   1   8       89.14       92.14      8.93 o 
  -4   1   8        9.36        8.62      3.71 o 
  -3   1   8       97.79      105.27     12.46 o 
  -2   1   8       22.62       25.92      3.95 o 
  -1   1   8       10.61       13.25      6.40 o 
   0   1   8       40.16       48.61      6.13 o 
   1   1   8       28.99       32.70      7.43 o 
   2   1   8       41.74       33.63      8.18 o 
   3   1   8      120.61      129.69      7.25 o 
   4   1   8       11.46        8.03      3.83 o 
   5   1   8        9.06        5.63      6.42 o 
   6   1   8       24.17       14.23      7.37 o 
   7   1   8        5.11        4.05      4.99 o 
   8   1   8        0.04        3.07      2.96 o 
   9   1   8        1.84        3.13      4.45 o 
 -11   2   8        0.79       -2.16      6.37 o 
 -10   2   8        2.62       16.81      5.84 o 
  -9   2   8        4.97       10.85      7.14 o 
  -8   2   8       17.94       20.23      5.79 o 
  -7   2   8       45.62       53.74      6.63 o 
  -6   2   8       14.97       16.38      4.27 o 
  -5   2   8       28.10       26.04      5.52 o 
  -4   2   8       45.47       54.16      7.65 o 
  -3   2   8        0.56        2.56      4.21 o 
  -2   2   8      145.97      170.28     24.67 o 
  -1   2   8       14.38        8.47      4.10 o 
   0   2   8       32.24       32.81      4.04 o 
   1   2   8      126.87      132.42     11.40 o 
   2   2   8       64.81       68.06      6.98 o 
   3   2   8       63.64       72.97     12.48 o 
   4   2   8        5.31        3.97      6.32 o 
   5   2   8        2.06        5.24      4.39 o 
   6   2   8       13.23       10.28      5.49 o 
   7   2   8        3.37        4.30      4.67 o 
   8   2   8       27.02       30.62      7.03 o 
   9   2   8        5.99        5.73      4.44 o 
 -10   3   8        6.61        9.31      6.81 o 
  -9   3   8        1.33       13.52      4.58 o 
  -8   3   8        1.29        0.67      1.84 o 
  -7   3   8       10.66        7.55      3.35 o 
  -6   3   8       48.35       51.60      5.11 o 
  -5   3   8       26.80       39.99     10.64 o 
  -4   3   8       16.84       17.75      5.93 o 
  -3   3   8       36.10       26.72      3.40 o 
  -2   3   8        3.29        3.97      3.47 o 
  -1   3   8       20.85       27.33     11.51 o 
   0   3   8        2.95        1.05      4.52 o 
   1   3   8        6.80        4.18      3.11 o 
   2   3   8       44.70       49.48      7.92 o 
   3   3   8        9.89       10.40      5.73 o 
   4   3   8        7.90        6.67      3.73 o 
   5   3   8        4.77        5.64      4.46 o 
   6   3   8        1.22        8.58      7.11 o 
   7   3   8        4.28        8.47      8.74 o 
   8   3   8        4.50        8.80     11.55 o 
 -10   4   8        1.23        7.75      5.09 o 
  -9   4   8        1.60        6.20      5.53 o 
  -8   4   8        0.98        7.06      5.97 o 
  -7   4   8       11.76       15.07      5.39 o 
  -6   4   8       36.42       34.63      7.46 o 
  -5   4   8       16.22       12.67      2.96 o 
  -4   4   8       76.37       71.43      5.41 o 
  -3   4   8        9.57        8.22      2.66 o 
  -2   4   8       16.64       12.90      5.26 o 
  -1   4   8       68.54       64.99      9.46 o 
   0   4   8       68.80       63.58      6.53 o 
   1   4   8        3.60        3.54      4.98 o 
   2   4   8       36.34       38.35      7.91 o 
   3   4   8       39.96       35.44      4.84 o 
   4   4   8        4.60       11.87      6.64 o 
   5   4   8        4.35        1.69      5.12 o 
   6   4   8        3.19        4.38      5.71 o 
   7   4   8        6.56        4.47      9.18 o 
  -8   5   8        6.80       12.06      8.37 o 
  -7   5   8        5.79        2.23      4.52 o 
  -6   5   8       12.94        8.16      5.88 o 
  -5   5   8        4.73        7.68      5.35 o 
  -4   5   8       21.39       20.60      2.42 o 
  -3   5   8        1.89        0.29      2.76 o 
  -2   5   8       36.29       47.36      5.23 o 
  -1   5   8       24.99       15.15      3.45 o 
   0   5   8        3.69        4.43      3.80 o 
   1   5   8        4.04        0.89      5.21 o 
   2   5   8        4.95        2.99      5.34 o 
   3   5   8        0.80       -0.83      4.16 o 
   4   5   8       13.13       25.97      8.45 o 
   5   5   8        1.56       -1.90     13.93 o 
   6   5   8        0.63       10.31     19.21 o 
  -7   6   8        5.72        9.34      5.55 o 
  -6   6   8        6.21        3.50      7.28 o 
  -5   6   8        3.61        2.60      4.98 o 
  -4   6   8       28.38       46.09     21.96 o 
  -3   6   8        1.60       -0.04      3.35 o 
  -2   6   8        1.59       -4.70      4.86 o 
  -1   6   8       20.05       19.72      4.47 o 
   0   6   8       22.56       16.96      4.84 o 
   1   6   8       15.72        9.28      5.20 o 
   2   6   8       15.85       21.08     10.67 o 
   3   6   8       16.78       18.23      5.60 o 
   4   6   8       11.76       23.74      5.51 o 
  -4   7   8        4.46       -2.47     10.66 o 
  -3   7   8        4.91       14.24     11.91 o 
  -2   7   8        4.70       -3.03      6.43 o 
  -1   7   8        0.69        2.37      5.71 o 
   0   7   8        7.02        3.75     11.37 o 
   1   7   8        2.40        3.02      2.97 o 
  -6  -6   9        6.48        5.83      7.30 o 
  -5  -6   9       18.21       18.94      8.74 o 
  -4  -6   9        5.03        7.23      5.08 o 
  -3  -6   9        7.97        8.45      4.39 o 
  -2  -6   9       15.39       13.67      6.13 o 
  -1  -6   9        8.79       15.13      7.38 o 
   0  -6   9        0.84       -1.09      6.77 o 
   1  -6   9        1.75       -4.90      4.90 o 
   2  -6   9       34.61       13.34     25.03 o 
   3  -6   9        5.73        0.20      8.15 o 
  -8  -5   9        2.96        1.97     11.37 o 
  -7  -5   9       10.41        7.03      7.02 o 
  -6  -5   9        2.12       -4.13      5.68 o 
  -5  -5   9       11.39       11.73      5.24 o 
  -4  -5   9        9.92        6.63      2.81 o 
  -3  -5   9        2.76        2.49      2.99 o 
  -2  -5   9        8.96        5.35      3.61 o 
  -1  -5   9       15.67        5.59      4.61 o 
   0  -5   9        3.19       -0.14      2.33 o 
   1  -5   9        5.49        1.76      6.55 o 
   2  -5   9        3.70        0.77      4.85 o 
   3  -5   9        1.00        6.57      9.23 o 
   4  -5   9        5.93        6.49      7.37 o 
   5  -5   9        0.64       12.14      5.18 o 
  -9  -4   9        2.63       -0.05      6.51 o 
  -8  -4   9        0.16       -0.29      5.66 o 
  -7  -4   9        1.96        1.46      5.98 o 
  -6  -4   9       47.09       57.26      5.97 o 
  -5  -4   9       45.47       53.43      6.28 o 
  -4  -4   9        4.60        3.90      3.92 o 
  -3  -4   9       26.57       17.02      5.19 o 
  -2  -4   9       24.99        8.39      4.94 o 
  -1  -4   9       77.74       80.43      5.66 o 
   0  -4   9       46.47       37.19     13.01 o 
   1  -4   9       21.67       23.49      3.92 o 
   2  -4   9       21.17       14.46      7.73 o 
   3  -4   9        1.59        1.42      3.49 o 
   4  -4   9       20.89       30.97      4.59 o 
   5  -4   9        1.68        9.23      5.05 o 
   6  -4   9        0.80       -0.52     10.35 o 
 -10  -3   9        0.44       -1.78     11.08 o 
  -9  -3   9        0.15        8.27      6.92 o 
  -8  -3   9       35.97       31.44     13.11 o 
  -7  -3   9        9.65        9.90      6.01 o 
  -6  -3   9        0.44       -2.41      4.49 o 
  -5  -3   9       59.96       62.89      8.42 o 
  -4  -3   9        1.00        0.58      3.53 o 
  -3  -3   9       11.47       10.48      4.41 o 
  -2  -3   9       12.70       13.35      4.56 o 
  -1  -3   9        5.83        0.67      4.05 o 
   0  -3   9        2.18        8.42      4.16 o 
   1  -3   9       21.69       33.03     15.09 o 
   2  -3   9       27.28       23.24      5.51 o 
   3  -3   9       50.78       49.13     14.49 o 
   4  -3   9        4.30        9.56      3.39 o 
   5  -3   9        2.28       -2.28      4.87 o 
   6  -3   9        4.47       10.70      4.62 o 
   7  -3   9        7.69        8.76      5.95 o 
 -10  -2   9        0.92        2.93      6.94 o 
  -9  -2   9       20.96       33.72     14.02 o 
  -8  -2   9        1.05        4.44      3.91 o 
  -7  -2   9       44.41       50.40      8.54 o 
  -6  -2   9        1.77       -0.71      3.51 o 
  -5  -2   9       59.30       62.42      8.19 o 
  -4  -2   9       46.63       65.04      9.86 o 
  -3  -2   9       22.47       17.92      4.70 o 
  -2  -2   9        0.43       -2.31      3.54 o 
  -1  -2   9        5.63        7.05      5.38 o 
   0  -2   9        9.33       12.63      6.52 o 
   1  -2   9       12.73       19.42      6.79 o 
   2  -2   9       28.77       25.73      7.58 o 
   3  -2   9       16.25       18.25      5.44 o 
   4  -2   9       18.59       12.96      5.89 o 
   5  -2   9        5.11        7.70      5.13 o 
   6  -2   9        3.68        4.52      3.55 o 
   7  -2   9        5.99       12.41      4.22 o 
   8  -2   9        4.55        2.55      4.33 o 
 -11  -1   9        3.45       -0.30      3.44 o 
 -10  -1   9        1.72       17.13     13.43 o 
  -9  -1   9        3.61        3.14      3.65 o 
  -8  -1   9        8.83       10.39      4.29 o 
  -7  -1   9       46.24       32.55      7.67 o 
  -6  -1   9       42.48       32.54      7.59 o 
  -5  -1   9       46.64       54.72      6.07 o 
  -4  -1   9       36.15       50.11     10.70 o 
  -3  -1   9       21.62       20.87      5.25 o 
  -2  -1   9       75.25       70.74      6.68 o 
  -1  -1   9       12.41       15.24      4.46 o 
   0  -1   9      109.87      105.24     17.51 o 
   1  -1   9      384.11      394.65     16.66 o 
   2  -1   9       53.18       49.18      8.28 o 
   3  -1   9       49.84       36.44      9.59 o 
   4  -1   9        0.36       -3.32      3.32 o 
   5  -1   9       20.66       18.73      7.69 o 
   6  -1   9        2.24        0.33      3.12 o 
   7  -1   9        4.51        6.06      5.27 o 
   8  -1   9        2.24       10.84      9.87 o 
 -11   0   9        2.59       -0.98      4.29 o 
 -10   0   9        5.16        9.50      6.31 o 
  -9   0   9        0.14        2.04      3.73 o 
  -8   0   9        0.09        1.92      3.48 o 
  -7   0   9        3.01       -1.59      7.41 o 
  -6   0   9       12.20       15.62      4.28 o 
  -5   0   9        4.96        2.95      3.58 o 
  -4   0   9       59.39       60.68      4.87 o 
  -3   0   9       84.58       67.31     11.83 o 
  -2   0   9       12.16       12.51      3.48 o 
  -1   0   9       63.32       62.80      9.17 o 
   0   0   9      249.46      272.79     16.98 o 
   1   0   9      186.46      193.18     27.17 o 
   2   0   9        7.45        7.47      4.69 o 
   3   0   9        5.73        7.58      4.88 o 
   4   0   9       30.82       39.81      5.56 o 
   5   0   9       35.68       40.55     14.92 o 
   6   0   9        0.15        1.86      4.28 o 
   7   0   9        4.84        0.31      4.66 o 
   8   0   9        1.39        5.85      4.79 o 
 -11   1   9        3.43       10.15      4.58 o 
 -10   1   9        1.71       -1.92      2.73 o 
  -9   1   9        3.60        2.49      6.42 o 
  -8   1   9        8.86        7.96      3.27 o 
  -7   1   9       46.13       47.12      7.31 o 
  -6   1   9       42.41       39.76      5.67 o 
  -5   1   9       46.66       54.16     14.06 o 
  -4   1   9       36.16       43.61      7.28 o 
  -3   1   9       21.62       26.28      5.39 o 
  -2   1   9       75.28       83.64      9.04 o 
  -1   1   9       12.46        7.95      6.28 o 
   0   1   9      109.78      116.76     12.54 o 
   1   1   9      384.20      383.66     16.67 o 
   2   1   9       53.18       55.08     11.67 o 
   3   1   9       49.82       52.52      8.30 o 
   4   1   9        0.36        3.59      4.18 o 
   5   1   9       20.62       14.35     12.41 o 
   6   1   9        2.23        2.45      4.71 o 
   7   1   9        4.51       -0.52      5.35 o 
   8   1   9        2.24        2.46      3.37 o 
 -10   2   9        0.92        4.49      4.18 o 
  -9   2   9       21.00       20.95      7.40 o 
  -8   2   9        1.06        0.99      3.42 o 
  -7   2   9       44.44       54.90      5.86 o 
  -6   2   9        1.76        3.40      4.28 o 
  -5   2   9       59.42       67.49      7.87 o 
  -4   2   9       46.58       47.81      7.55 o 
  -3   2   9       22.51       20.34      6.62 o 
  -2   2   9        0.44       -0.03      4.73 o 
  -1   2   9        5.60        3.05      3.61 o 
   0   2   9        9.36        6.49      6.38 o 
   1   2   9       12.73       13.90      5.14 o 
   2   2   9       28.76       21.28      5.80 o 
   3   2   9       16.27       15.80      5.29 o 
   4   2   9       18.61       12.35      7.58 o 
   5   2   9        5.11        2.15      5.05 o 
   6   2   9        3.69        2.19      4.95 o 
   7   2   9        5.98        6.58      5.97 o 
   8   2   9        4.55        3.64      5.34 o 
 -10   3   9        0.44        3.59     10.24 o 
  -9   3   9        0.15       -3.13      3.73 o 
  -8   3   9       36.01       34.86      5.60 o 
  -7   3   9        9.62       11.16      5.74 o 
  -6   3   9        0.44        1.17      3.81 o 
  -5   3   9       60.03       63.83      6.12 o 
  -4   3   9        0.99        2.21      3.40 o 
  -3   3   9       11.48       11.47      3.23 o 
  -2   3   9       12.68       14.31      3.45 o 
  -1   3   9        5.83       11.96      4.21 o 
   0   3   9        2.16       -0.90      3.26 o 
   1   3   9       21.72       26.53      5.27 o 
   2   3   9       27.30       21.30      5.24 o 
   3   3   9       50.62       47.99      9.42 o 
   4   3   9        4.32        2.75      5.24 o 
   5   3   9        2.29        3.82      4.09 o 
   6   3   9        4.46        4.62      5.88 o 
   7   3   9        7.71       11.38      6.64 o 
  -9   4   9        2.64        7.35      5.90 o 
  -8   4   9        0.16       -2.62      4.40 o 
  -7   4   9        1.97        8.08      7.38 o 
  -6   4   9       47.07       34.64      7.35 o 
  -5   4   9       45.53       51.01      7.32 o 
  -4   4   9        4.58        2.15      9.81 o 
  -3   4   9       26.57       33.67      7.75 o 
  -2   4   9       24.99       24.64      4.04 o 
  -1   4   9       77.79       83.81      6.62 o 
   0   4   9       46.35       50.04     12.88 o 
   1   4   9       21.66       19.77      7.52 o 
   2   4   9       21.17       21.34      5.44 o 
   3   4   9        1.58        4.40      4.25 o 
   4   4   9       20.89       31.17      9.15 o 
   5   4   9        1.68       12.02      5.42 o 
   6   4   9        0.80       -4.79      5.31 o 
  -8   5   9        2.96       -4.01      5.51 o 
  -7   5   9       10.39       11.33      6.61 o 
  -6   5   9        2.12        2.95      4.75 o 
  -5   5   9       11.36        6.13      4.83 o 
  -4   5   9        9.93        6.82      7.55 o 
  -3   5   9        2.78        2.25      3.23 o 
  -2   5   9        8.92       10.10      3.41 o 
  -1   5   9       15.69       10.04      4.00 o 
   0   5   9        3.18       -0.70      4.57 o 
   1   5   9        5.49       12.03      4.89 o 
   2   5   9        3.70       10.08      5.24 o 
   3   5   9        1.00       10.83      9.39 o 
   4   5   9        5.94        8.41     13.17 o 
   5   5   9        0.63       -4.79      4.79 o 
  -6   6   9        6.48        7.64      6.16 o 
  -5   6   9       18.19       20.40      7.35 o 
  -4   6   9        5.03        3.11      4.59 o 
  -3   6   9        7.98        9.80      8.24 o 
  -2   6   9       15.41       22.88      6.86 o 
  -1   6   9        8.80        8.25      4.15 o 
   0   6   9        0.84       15.37     20.66 o 
   1   6   9        1.76        0.87      4.77 o 
   2   6   9       34.61       40.83      7.41 o 
   3   6   9        5.73       20.49      7.84 o 
  -4  -6  10        2.85       34.10     11.88 o 
  -3  -6  10        1.66        8.51      7.73 o 
  -2  -6  10        6.72       11.14      4.56 o 
  -1  -6  10        7.67        4.62      5.04 o 
   0  -6  10        2.84        2.20      8.57 o 
   1  -6  10        4.72        8.90      5.69 o 
  -7  -5  10        0.09        1.22      5.05 o 
  -6  -5  10        6.58        5.96      4.90 o 
  -5  -5  10       11.92        6.55      6.09 o 
  -4  -5  10        2.03       -1.85      3.61 o 
  -3  -5  10        0.89        3.39      2.95 o 
  -2  -5  10        7.11        5.27      2.64 o 
  -1  -5  10       22.87       10.09      5.61 o 
   0  -5  10       38.33       20.23      6.90 o 
   1  -5  10       14.55        7.01      4.08 o 
   2  -5  10        2.23        3.98      4.63 o 
   3  -5  10        2.28        0.17      5.03 o 
   4  -5  10        1.52       18.66      8.38 o 
  -8  -4  10        0.52        0.80     11.56 o 
  -7  -4  10        0.21       -5.42     10.58 o 
  -6  -4  10       28.81       19.90     11.87 o 
  -5  -4  10        4.89        3.37      5.84 o 
  -4  -4  10        2.79        1.72      3.60 o 
  -3  -4  10        2.08        0.16      3.86 o 
  -2  -4  10       21.46       12.59      5.13 o 
  -1  -4  10       25.44       22.43      4.31 o 
   0  -4  10        4.19        2.95      4.21 o 
   1  -4  10        2.90       -0.20      2.82 o 
   2  -4  10       13.16        6.00      4.42 o 
   3  -4  10        1.90        3.40      6.43 o 
   4  -4  10       11.60       16.05      4.19 o 
   5  -4  10        8.38       14.14      7.99 o 
  -9  -3  10        0.15        1.04      5.61 o 
  -8  -3  10        1.16        5.71      4.93 o 
  -7  -3  10        4.26        3.19      4.72 o 
  -6  -3  10       30.50       32.68      8.17 o 
  -5  -3  10       16.95       17.12      5.51 o 
  -4  -3  10        7.56        4.88      4.30 o 
  -3  -3  10       19.98       18.90      4.28 o 
  -2  -3  10       14.64       11.53      3.75 o 
  -1  -3  10        0.35       -1.33      4.15 o 
   0  -3  10        8.82        8.42      4.61 o 
   1  -3  10       13.68        7.32      5.05 o 
   2  -3  10        2.67        3.93      3.36 o 
   3  -3  10        1.54        9.95      5.62 o 
   4  -3  10       14.00       12.18      4.04 o 
   5  -3  10        1.24        9.20      5.56 o 
   6  -3  10        4.99        3.62      5.26 o 
 -10  -2  10        4.09       14.04      5.22 o 
  -9  -2  10        4.63        0.33      3.96 o 
  -8  -2  10       10.94       25.06     18.92 o 
  -7  -2  10       13.86       11.02      6.43 o 
  -6  -2  10        3.79       -0.58      3.54 o 
  -5  -2  10       10.02        6.11      4.08 o 
  -4  -2  10       30.68       33.67      4.44 o 
  -3  -2  10       19.93       21.26      7.68 o 
  -2  -2  10       28.61       30.55      4.47 o 
  -1  -2  10        6.39        0.78      3.45 o 
   0  -2  10        1.16        3.85      3.15 o 
   1  -2  10       14.39       13.60      5.30 o 
   2  -2  10        9.33        6.77      4.96 o 
   3  -2  10        3.21        7.29      7.33 o 
   4  -2  10        6.45       -6.96      6.96 o 
   5  -2  10        0.17        5.05      6.45 o 
   6  -2  10        2.26       -0.30      4.53 o 
   7  -2  10        1.18       15.84      6.35 o 
 -10  -1  10        8.99        4.24      3.79 o 
  -9  -1  10        2.56        0.76      6.20 o 
  -8  -1  10       21.63       36.95      7.69 o 
  -7  -1  10       15.98       10.09      6.54 o 
  -6  -1  10        0.60        1.01      3.60 o 
  -5  -1  10       29.15       34.00      5.29 o 
  -4  -1  10       68.54       72.95      6.68 o 
  -3  -1  10       52.36       52.67      8.57 o 
  -2  -1  10      119.74      111.52     10.05 o 
  -1  -1  10       16.98       16.71      5.46 o 
   0  -1  10       32.90       29.50      8.65 o 
   1  -1  10       16.57       17.53      5.69 o 
   2  -1  10       18.13       23.31      6.00 o 
   3  -1  10       14.54       21.80      6.32 o 
   4  -1  10       11.09       19.48      5.84 o 
   5  -1  10       21.07       30.49     10.86 o 
   6  -1  10        8.93        5.47     18.42 o 
   7  -1  10        7.61       17.00      6.84 o 
 -10   0  10        0.59        4.20      2.60 o 
  -9   0  10        2.92        9.39      6.50 o 
  -8   0  10        0.07       -5.89      6.02 o 
  -7   0  10       18.07       15.31      4.77 o 
  -6   0  10       81.00       90.29     13.30 o 
  -5   0  10       32.12       39.30      5.69 o 
  -4   0  10        0.74        3.53      5.02 o 
  -3   0  10       22.61       22.56      5.12 o 
  -2   0  10       14.41       11.98      3.89 o 
  -1   0  10       43.89       52.11      5.41 o 
   0   0  10       81.76       71.72     10.71 o 
   1   0  10       31.88       31.29      5.17 o 
   2   0  10       44.04       45.71      5.95 o 
   3   0  10        0.43        0.60      6.95 o 
   4   0  10       10.59       16.27     10.43 o 
   5   0  10        0.00        8.22      5.33 o 
   6   0  10        7.78       24.11     21.54 o 
   7   0  10        0.00       -1.23      4.93 o 
 -10   1  10        8.98        8.84      4.14 o 
  -9   1  10        2.56        9.45      5.08 o 
  -8   1  10       21.66       26.23      6.10 o 
  -7   1  10       15.98       10.58      4.18 o 
  -6   1  10        0.61        0.17      3.62 o 
  -5   1  10       29.21       32.59      8.50 o 
  -4   1  10       68.49       77.44     20.10 o 
  -3   1  10       52.39       63.23      9.94 o 
  -2   1  10      119.79      116.65      8.68 o 
  -1   1  10       17.01       19.99      4.36 o 
   0   1  10       32.84       36.35      4.99 o 
   1   1  10       16.64       14.49      4.60 o 
   2   1  10       18.14       21.05      4.95 o 
   3   1  10       14.54       20.63      8.82 o 
   4   1  10       11.08       11.90      6.02 o 
   5   1  10       21.06       14.30      9.82 o 
   6   1  10        8.94       12.13      5.98 o 
   7   1  10        7.62        1.09      9.64 o 
 -10   2  10        4.10        9.53      6.31 o 
  -9   2  10        4.62        4.72      3.66 o 
  -8   2  10       10.92       10.79      6.02 o 
  -7   2  10       13.86        8.52      4.80 o 
  -6   2  10        3.80        8.12      9.10 o 
  -5   2  10       10.01       10.70      3.70 o 
  -4   2  10       30.74       35.82      4.46 o 
  -3   2  10       19.95       17.31      5.21 o 
  -2   2  10       28.63       31.06      6.38 o 
  -1   2  10        6.38        2.70      4.14 o 
   0   2  10        1.15       -4.24      4.24 o 
   1   2  10       14.38       12.60      5.02 o 
   2   2  10        9.35        4.88      7.02 o 
   3   2  10        3.21        9.47      8.92 o 
   4   2  10        6.50        0.18      4.86 o 
   5   2  10        0.17       11.37      8.45 o 
   6   2  10        2.26        1.49      4.77 o 
   7   2  10        1.17        2.74      5.51 o 
  -9   3  10        0.15       -0.49     11.93 o 
  -8   3  10        1.16        4.62      5.27 o 
  -7   3  10        4.26        6.44      7.92 o 
  -6   3  10       30.52       36.16      4.49 o 
  -5   3  10       16.93       24.91      3.76 o 
  -4   3  10        7.58        3.32      4.54 o 
  -3   3  10       19.98       18.53      6.83 o 
  -2   3  10       14.66       10.84      6.44 o 
  -1   3  10        0.35       -2.75      3.69 o 
   0   3  10        8.85        4.59      6.63 o 
   1   3  10       13.73       12.56      5.21 o 
   2   3  10        2.66       -2.47      3.50 o 
   3   3  10        1.54       -3.18      4.13 o 
   4   3  10       13.99        9.59      5.84 o 
   5   3  10        1.22       -0.04      5.44 o 
   6   3  10        5.00        1.24      5.70 o 
  -8   4  10        0.51       -4.78      6.17 o 
  -7   4  10        0.21       -1.90      5.26 o 
  -6   4  10       28.82       23.16      5.70 o 
  -5   4  10        4.88        4.73      4.00 o 
  -4   4  10        2.77        6.11      4.80 o 
  -3   4  10        2.06       -2.51      4.84 o 
  -2   4  10       21.56       20.94      6.82 o 
  -1   4  10       25.50       21.91      7.53 o 
   0   4  10        4.17        1.54      5.84 o 
   1   4  10        2.89        9.31      8.04 o 
   2   4  10       13.13       24.64     14.56 o 
   3   4  10        1.91       -0.94     15.57 o 
   4   4  10       11.63       16.93      6.42 o 
   5   4  10        8.37       10.22      5.17 o 
  -7   5  10        0.09       -1.93      5.46 o 
  -6   5  10        6.58        4.24      6.33 o 
  -5   5  10       11.92       10.44      5.16 o 
  -4   5  10        2.04        4.41      7.10 o 
  -3   5  10        0.89        3.65      3.68 o 
  -2   5  10        7.12        2.40      4.61 o 
  -1   5  10       22.85       12.60      5.27 o 
   0   5  10       38.32       49.94     17.87 o 
   1   5  10       14.54        8.73      6.92 o 
   2   5  10        2.23       -4.45     15.28 o 
   3   5  10        2.29       16.68     10.95 o 
   4   5  10        1.52       11.48      6.12 o 
  -4   6  10        2.86        1.89     10.14 o 
  -3   6  10        1.66       -5.10     12.09 o 
  -2   6  10        6.70        1.44     12.33 o 
  -1   6  10        7.66       18.66     11.83 o 
   0   6  10        2.83       -2.65      5.81 o 
   1   6  10        4.72        2.74     14.38 o 
  -5  -5  11        8.76        4.83      3.59 o 
  -4  -5  11        7.65       12.23      5.58 o 
  -3  -5  11        0.09       -3.42      3.42 o 
  -2  -5  11        4.87       -1.57      3.57 o 
  -1  -5  11       24.62       12.03      6.42 o 
   0  -5  11        6.51        0.68      5.32 o 
   1  -5  11        3.01       -1.56      3.53 o 
   2  -5  11        4.66        3.05      4.13 o 
  -7  -4  11        6.52        8.50      7.15 o 
  -6  -4  11        4.19        3.08     12.44 o 
  -5  -4  11       16.39        9.30      7.80 o 
  -4  -4  11        1.89        1.73      3.88 o 
  -3  -4  11        6.43        6.79      6.31 o 
  -2  -4  11        6.01        5.26      6.47 o 
  -1  -4  11        7.22        5.52      3.75 o 
   0  -4  11        9.12        5.01      5.20 o 
   1  -4  11        1.11       -1.44      3.03 o 
   2  -4  11        1.26        4.88      4.79 o 
   3  -4  11        0.41        4.83      4.82 o 
   4  -4  11        3.54        3.82      4.03 o 
  -8  -3  11        5.36        2.56      6.99 o 
  -7  -3  11        1.40       15.39     13.69 o 
  -6  -3  11        1.18        1.99      5.77 o 
  -5  -3  11        0.16       -3.54      6.48 o 
  -4  -3  11        7.64        5.29      6.15 o 
  -3  -3  11       27.69       17.17      7.68 o 
  -2  -3  11        5.18        7.52      3.78 o 
  -1  -3  11       28.78       26.57      5.04 o 
   0  -3  11        4.34        5.24      5.01 o 
   1  -3  11        1.40        1.06      4.98 o 
   2  -3  11        0.80        3.88      4.96 o 
   3  -3  11       10.24        7.52      4.57 o 
   4  -3  11        5.57       10.38      5.08 o 
   5  -3  11        4.14        0.99      3.65 o 
  -9  -2  11        6.60        9.10      5.18 o 
  -8  -2  11       11.65       11.31      7.03 o 
  -7  -2  11        8.56       14.77      5.09 o 
  -6  -2  11        1.81        3.46      4.15 o 
  -5  -2  11        2.64        0.98      3.73 o 
  -4  -2  11        3.98       -0.94      4.21 o 
  -3  -2  11       14.65        9.73      5.40 o 
  -2  -2  11        9.86       18.93      5.42 o 
  -1  -2  11        3.28        6.20      3.77 o 
   0  -2  11       13.37       15.86      5.20 o 
   1  -2  11       27.79       19.15      9.10 o 
   2  -2  11       31.16       28.28     19.00 o 
   3  -2  11        6.46        3.43      8.44 o 
   4  -2  11       11.05       24.48     12.26 o 
   5  -2  11        0.44       -1.76      3.60 o 
   6  -2  11        4.88        6.71      9.87 o 
  -9  -1  11        0.55       11.85     13.71 o 
  -8  -1  11        9.79       14.09      6.22 o 
  -7  -1  11       25.09       12.52      5.66 o 
  -6  -1  11       10.96        8.67      7.61 o 
  -5  -1  11        2.64        0.09      3.64 o 
  -4  -1  11       31.93       24.70      5.66 o 
  -3  -1  11       23.30       22.04      4.67 o 
  -2  -1  11        8.01       10.41      4.91 o 
  -1  -1  11       42.43       49.32     10.75 o 
   0  -1  11       73.99       82.33     15.93 o 
   1  -1  11       38.84       48.09      7.72 o 
   2  -1  11        0.76        3.43      7.28 o 
   3  -1  11       15.96       25.88     13.98 o 
   4  -1  11        5.47       24.92      6.82 o 
   5  -1  11        8.26       18.67      6.50 o 
   6  -1  11        2.82       23.72      7.08 o 
  -9   0  11        3.81        9.85      7.28 o 
  -8   0  11        9.49       23.99      5.63 o 
  -7   0  11       51.78       35.37     11.89 o 
  -6   0  11       16.83       21.81      5.57 o 
  -5   0  11       12.17       10.42      3.93 o 
  -4   0  11        8.08        5.31      6.40 o 
  -3   0  11       51.44       41.67      9.23 o 
  -2   0  11        3.86        7.20      7.04 o 
  -1   0  11       26.97       22.58      5.97 o 
   0   0  11        0.65       -2.16      4.79 o 
   1   0  11        4.25       12.04      8.11 o 
   2   0  11        3.30       -5.71      7.65 o 
   3   0  11        1.37        2.46      5.39 o 
   4   0  11        0.93       18.56      6.81 o 
   5   0  11        5.82        4.20      4.67 o 
   6   0  11        0.64        7.53      7.32 o 
  -9   1  11        0.56       -1.49      6.42 o 
  -8   1  11        9.78       20.00     10.34 o 
  -7   1  11       25.13       38.48     20.66 o 
  -6   1  11       11.00       22.61      8.49 o 
  -5   1  11        2.65        0.98      3.82 o 
  -4   1  11       31.99       27.33      8.03 o 
  -3   1  11       23.35       29.15      5.89 o 
  -2   1  11        8.03        3.05      7.01 o 
  -1   1  11       42.39       27.16      9.56 o 
   0   1  11       74.04       72.63     23.08 o 
   1   1  11       38.82       38.05     16.37 o 
   2   1  11        0.77        2.19      9.51 o 
   3   1  11       15.97        2.24      5.81 o 
   4   1  11        5.47        3.79      9.34 o 
   5   1  11        8.28        4.40      6.35 o 
   6   1  11        2.82        7.24     10.44 o 
  -9   2  11        6.62       11.31      3.08 o 
  -8   2  11       11.67        3.85      6.37 o 
  -7   2  11        8.55        9.81      3.89 o 
  -6   2  11        1.81       -3.75      5.65 o 
  -5   2  11        2.65       -1.18      4.94 o 
  -4   2  11        3.97       -3.11      3.24 o 
  -3   2  11       14.67       18.47      8.66 o 
  -2   2  11        9.85       11.48      5.59 o 
  -1   2  11        3.29        3.30      3.86 o 
   0   2  11       13.37       10.65      4.53 o 
   1   2  11       27.81       39.41      5.60 o 
   2   2  11       31.06       27.07      8.61 o 
   3   2  11        6.45       15.26      6.18 o 
   4   2  11       11.04        6.56      5.29 o 
   5   2  11        0.44       -1.25      5.47 o 
   6   2  11        4.90       -5.11      9.01 o 
  -8   3  11        5.38        5.27      4.77 o 
  -7   3  11        1.40       49.91     15.41 o 
  -6   3  11        1.18        9.94      5.93 o 
  -5   3  11        0.16       -7.22      7.22 o 
  -4   3  11        7.59        6.18      3.84 o 
  -3   3  11       27.73       18.86      8.85 o 
  -2   3  11        5.17        4.34      4.37 o 
  -1   3  11       28.72       20.93      8.63 o 
   0   3  11        4.32        8.10      7.20 o 
   1   3  11        1.40        9.96      6.92 o 
   2   3  11        0.80        8.47     12.56 o 
   3   3  11       10.31       13.08      5.65 o 
   4   3  11        5.56       13.88      8.91 o 
   5   3  11        4.12       -0.57      5.87 o 
  -7   4  11        6.55        7.80      8.93 o 
  -6   4  11        4.20        8.92      5.03 o 
  -5   4  11       16.36       12.55      6.13 o 
  -4   4  11        1.88       -1.21      5.19 o 
  -3   4  11        6.41        4.68      4.88 o 
  -2   4  11        6.01        6.65      5.12 o 
  -1   4  11        7.25        3.42      5.14 o 
   0   4  11        9.08        6.05      4.16 o 
   1   4  11        1.11        4.52      3.57 o 
   2   4  11        1.24        5.32      5.53 o 
   3   4  11        0.41        7.55      5.73 o 
   4   4  11        3.54        2.55      4.48 o 
  -5   5  11        8.77        3.40      8.60 o 
  -4   5  11        7.65        4.48      6.32 o 
  -3   5  11        0.10        1.73      4.43 o 
  -2   5  11        4.89        7.09      3.42 o 
  -1   5  11       24.63        9.14      5.77 o 
   0   5  11        6.51       -3.95      3.95 o 
   1   5  11        3.01       11.28      4.00 o 
   2   5  11        4.65        5.25     12.84 o 
  -5  -4  12        3.73        2.44      7.40 o 
  -4  -4  12        7.62        2.72      7.33 o 
  -3  -4  12        0.10        3.17      6.36 o 
  -2  -4  12        1.10        3.46      6.30 o 
  -1  -4  12       11.79        7.99      4.69 o 
   0  -4  12        8.75        5.85      5.61 o 
   1  -4  12        4.34        6.57      4.42 o 
   2  -4  12        9.72        5.25      6.43 o 
  -7  -3  12        0.21        7.44      5.70 o 
  -6  -3  12       10.19       17.28      9.12 o 
  -5  -3  12        1.16        8.64      9.86 o 
  -4  -3  12        1.29        2.77      3.85 o 
  -3  -3  12        8.57        7.46      7.38 o 
  -2  -3  12        1.46        0.99      4.53 o 
  -1  -3  12        2.04        1.99      4.25 o 
   0  -3  12        4.22       -5.41      5.41 o 
   1  -3  12        2.13        4.76      8.51 o 
   2  -3  12        1.33        6.47      5.22 o 
   3  -3  12        6.89        9.07      6.82 o 
  -8  -2  12        0.81        1.20      9.34 o 
  -7  -2  12        7.54        9.78      4.75 o 
  -6  -2  12        1.55        2.34      4.91 o 
  -5  -2  12        1.05        1.19      4.67 o 
  -4  -2  12       23.56       17.42      5.07 o 
  -3  -2  12        5.24        8.71      4.37 o 
  -2  -2  12       12.41        6.71      5.63 o 
  -1  -2  12        0.22        1.97      4.53 o 
   0  -2  12        4.86        6.27      5.89 o 
   1  -2  12       19.43       17.83      7.59 o 
   2  -2  12        2.38        6.45      5.01 o 
   3  -2  12        1.47       -0.12      6.25 o 
   4  -2  12        6.90        3.82      9.38 o 
  -8  -1  12        4.14        5.78      4.96 o 
  -7  -1  12        6.38       11.16      9.17 o 
  -6  -1  12        4.97        6.64      4.74 o 
  -5  -1  12       14.17        8.95      5.25 o 
  -4  -1  12       12.80        6.68      7.69 o 
  -3  -1  12        8.14       11.18      7.42 o 
  -2  -1  12        3.65       -1.15      3.75 o 
  -1  -1  12       16.55       12.49      7.14 o 
   0  -1  12       19.76       14.36      5.96 o 
   1  -1  12       11.28       13.54      6.14 o 
   2  -1  12       35.75       42.32     10.78 o 
   3  -1  12        7.38       29.60     14.60 o 
   4  -1  12        1.28        9.34      8.51 o 
   5  -1  12        3.86        9.52      7.53 o 
  -8   0  12        3.78       30.34      9.12 o 
  -7   0  12        7.66        8.53      7.35 o 
  -6   0  12        2.16        5.75      4.91 o 
  -5   0  12       27.13       15.52      5.50 o 
  -4   0  12        5.50       -4.34      6.68 o 
  -3   0  12       15.64        9.31      5.31 o 
  -2   0  12        0.07       -1.30      4.53 o 
  -1   0  12        6.36        5.28      5.31 o 
   0   0  12        8.45        8.51      6.86 o 
   1   0  12        1.08        2.62      4.38 o 
   2   0  12        0.38       -1.79     12.14 o 
   3   0  12        0.23       -0.32      7.14 o 
   4   0  12        1.71       -1.46      5.90 o 
   5   0  12        2.59        5.69      9.00 o 
  -8   1  12        4.14        5.78      5.34 o 
  -7   1  12        6.37        2.41      7.23 o 
  -6   1  12        4.98        1.74      3.81 o 
  -5   1  12       14.22        9.42      8.34 o 
  -4   1  12       12.79       18.87      7.72 o 
  -3   1  12        8.15       10.11      5.15 o 
  -2   1  12        3.65        4.93      5.25 o 
  -1   1  12       16.51       16.19      6.30 o 
   0   1  12       19.80       11.22      5.06 o 
   1   1  12       11.28       11.48      5.14 o 
   2   1  12       35.73       25.26     15.35 o 
   3   1  12        7.39        6.38     11.41 o 
   4   1  12        1.27        3.42      5.99 o 
   5   1  12        3.84       -1.64      6.11 o 
  -8   2  12        0.81        5.19      4.12 o 
  -7   2  12        7.53       10.90      5.84 o 
  -6   2  12        1.54       -0.78     11.07 o 
  -5   2  12        1.06       -4.68      4.68 o 
  -4   2  12       23.55       25.81      4.94 o 
  -3   2  12        5.25       16.91     13.53 o 
  -2   2  12       12.41       18.71      7.85 o 
  -1   2  12        0.22       -1.12      6.46 o 
   0   2  12        4.89       17.01      8.16 o 
   1   2  12       19.45       39.28     10.20 o 
   2   2  12        2.37       14.61      5.41 o 
   3   2  12        1.48       -8.13      8.13 o 
   4   2  12        6.89       15.05     16.74 o 
  -7   3  12        0.21        6.73      9.93 o 
  -6   3  12       10.18       18.31      8.69 o 
  -5   3  12        1.15       -3.26      6.18 o 
  -4   3  12        1.31        1.68     12.72 o 
  -3   3  12        8.59       11.66      6.01 o 
  -2   3  12        1.47        0.09      4.71 o 
  -1   3  12        2.05        8.08      4.30 o 
   0   3  12        4.20       12.42      4.40 o 
   1   3  12        2.12       14.60      5.13 o 
   2   3  12        1.33       33.23      9.04 o 
   3   3  12        6.91       30.18      9.48 o 
  -5   4  12        3.73        1.80      5.85 o 
  -4   4  12        7.62        5.28      5.24 o 
  -3   4  12        0.10        0.57      4.78 o 
  -2   4  12        1.10       -1.18      6.25 o 
  -1   4  12       11.77       12.02      6.70 o 
   0   4  12        8.79        5.74      6.66 o 
   1   4  12        4.33       -2.07      7.67 o 
   2   4  12        9.71       17.39     14.26 o 
  -5  -3  13        1.10       12.14      9.76 o 
  -4  -3  13        3.73        9.57      7.75 o 
  -3  -3  13        2.18       -1.59      4.89 o 
  -2  -3  13        1.83        1.68      5.49 o 
  -1  -3  13        5.82        7.50      6.42 o 
   0  -3  13        0.48       -0.36      5.09 o 
   1  -3  13        0.76        9.38     12.34 o 
  -6  -2  13        1.67        5.49      6.15 o 
  -5  -2  13       18.61       16.43      5.51 o 
  -4  -2  13        2.84        5.58     13.90 o 
  -3  -2  13        4.37       12.23      6.10 o 
  -2  -2  13       21.86       19.74      5.38 o 
  -1  -2  13        2.47       -1.16      7.81 o 
   0  -2  13        2.13       12.54     11.33 o 
   1  -2  13        5.32        4.29      6.65 o 
   2  -2  13        5.53        7.72      4.98 o 
  -7  -1  13       11.66        8.72      8.01 o 
  -6  -1  13       12.90        9.70      6.78 o 
  -5  -1  13        1.43        0.79      6.96 o 
  -4  -1  13        4.31       12.77      6.55 o 
  -3  -1  13        1.77        5.60      5.14 o 
  -2  -1  13        9.48        8.96      7.54 o 
  -1  -1  13        4.17        6.97      7.96 o 
   0  -1  13        0.90       -0.38      7.13 o 
   1  -1  13       34.37       40.39     15.17 o 
   2  -1  13        1.23        5.61      5.72 o 
   3  -1  13        7.69       23.44     16.50 o 
  -7   0  13        0.30        6.90      6.74 o 
  -6   0  13        0.89        0.94      4.49 o 
  -5   0  13       41.77       53.03      7.97 o 
  -4   0  13        1.37        3.71      4.25 o 
  -3   0  13        2.74        7.81      6.39 o 
  -2   0  13        7.64        4.85      5.55 o 
  -1   0  13        2.90        6.09      5.97 o 
   0   0  13       10.91        7.68      6.25 o 
   1   0  13       35.87       35.50      9.00 o 
   2   0  13        6.34       12.22      7.04 o 
   3   0  13        1.00        1.91      4.77 o 
  -7   1  13       11.66        6.34      7.80 o 
  -6   1  13       12.89       33.19     19.84 o 
  -5   1  13        1.42        2.26      6.63 o 
  -4   1  13        4.32        7.52      7.33 o 
  -3   1  13        1.79       -1.22      5.86 o 
  -2   1  13        9.50        1.71      5.70 o 
  -1   1  13        4.18        4.16      8.18 o 
   0   1  13        0.89       -0.62      7.32 o 
   1   1  13       34.37       18.74     11.55 o 
   2   1  13        1.22       -0.25      4.71 o 
   3   1  13        7.70        7.87      7.58 o 
  -6   2  13        1.67        7.48     12.72 o 
  -5   2  13       18.61       22.50     14.68 o 
  -4   2  13        2.85        1.15      6.96 o 
  -3   2  13        4.36       13.87     13.41 o 
  -2   2  13       21.84       15.43      5.54 o 
  -1   2  13        2.47        7.84      6.54 o 
   0   2  13        2.12       10.76     12.58 o 
   1   2  13        5.33       12.47      6.27 o 
   2   2  13        5.53       -7.36      8.77 o 
  -5   3  13        1.10       27.50     15.53 o 
  -4   3  13        3.72        0.57      5.67 o 
  -3   3  13        2.16       11.55     14.15 o 
  -2   3  13        1.82        5.53     10.50 o 
  -1   3  13        5.83       10.10      8.31 o 
   0   3  13        0.48       13.84      7.97 o 
   1   3  13        0.76        9.11     10.44 o 
  -4  -1  14        5.59        7.51      5.97 o 
  -3  -1  14        2.07       10.95     12.62 o 
  -2  -1  14       13.94       26.21      7.59 o 
  -1  -1  14        0.89        3.71      4.73 o 
   0  -1  14        3.70        2.05      6.25 o 
  -4   0  14        0.27       -4.95      4.95 o 
  -3   0  14       18.10       26.33     17.06 o 
  -2   0  14        3.19        2.66      4.68 o 
  -1   0  14       11.82       10.06      7.49 o 
   0   0  14       17.36        9.90      9.83 o 
  -4   1  14        5.57        2.30      6.21 o 
  -3   1  14        2.08        8.13      8.80 o 
  -2   1  14       13.95        9.32     10.42 o 
  -1   1  14        0.88        3.52      6.20 o 
   0   1  14        3.71        5.05      5.02 o 
                                                 
